# Supplementary material for: Structure-based dynamic analysis of the glycine cleavage system suggests key residues for control of a key reaction step
Source: Commun Biol. 2020 Dec 11;3:756. doi: 10.1038/s42003-020-01401-6 (PMC7733448; doi:10.1038/s42003-020-01401-6)
Supplement: Supplementary file 3 — Supplementary Data 1 [file 42003_2020_1401_MOESM3_ESM.xlsx]

## Sheet: 2A
Times (ns)	RMSD(ecHint)		Times (ns)	RMSD(ecHapo)		Times (ns)	RMSD(lipoate arm)
0.002	0		0.002	0		0.002	0
0.004	0.6431		0.004	0.5266		0.004	0.3166
0.006	0.7281		0.006	0.6076		0.006	0.3319
0.008	0.7465		0.008	0.6159		0.008	0.2937
0.01	0.7778		0.01	0.6339		0.01	0.2717
0.012	0.8105		0.012	0.6565		0.012	0.3197
0.014	0.879		0.014	0.7366		0.014	0.2695
0.016	0.8197		0.016	0.6541		0.016	0.2907
0.018	0.8745		0.018	0.6839		0.018	0.2899
0.02	0.9211		0.02	0.7235		0.02	0.3852
0.022	1.0468		0.022	0.9153		0.022	0.279
0.024	1.0227		0.024	0.8814		0.024	0.2641
0.026	0.9236		0.026	0.7423		0.026	0.2799
0.028	1.0257		0.028	0.8754		0.028	0.459
0.03	0.9496		0.03	0.7328		0.03	0.6249
0.032	0.9554		0.032	0.7263		0.032	0.8895
0.034	0.9405		0.034	0.6763		0.034	1.1063
0.036	1.02		0.036	0.792		0.036	1.016
0.038	1.0596		0.038	0.7967		0.038	0.9856
0.04	0.9876		0.04	0.7357		0.04	1.1039
0.042	1.0137		0.042	0.7487		0.042	1.1341
0.044	1.0192		0.044	0.7518		0.044	1.0598
0.046	1.086		0.046	0.7847		0.046	1.079
0.048	1.1795		0.048	0.9		0.048	1.079
0.05	1.1264		0.05	0.8528		0.05	0.8048
0.052	1.1221		0.052	0.8377		0.052	0.9686
0.054	1.1485		0.054	0.877		0.054	1.0247
0.056	1.1327		0.056	0.8319		0.056	1.028
0.058	1.201		0.058	0.9613		0.058	1.1455
0.06	1.157		0.06	0.9093		0.06	1.1206
0.062	1.1104		0.062	0.8439		0.062	1.0548
0.064	1.0986		0.064	0.8595		0.064	1.1052
0.066	1.1628		0.066	0.9013		0.066	0.988
0.068	1.1801		0.068	0.9181		0.068	0.9376
0.07	1.2153		0.07	0.9478		0.07	1.0531
0.072	1.2406		0.072	0.9658		0.072	1.1236
0.074	1.2653		0.074	1.0001		0.074	1.1007
0.076	1.3756		0.076	1.1229		0.076	0.8688
0.078	1.3652		0.078	1.0991		0.078	0.8451
0.08	1.3847		0.08	1.112		0.08	1.022
0.082	1.4454		0.082	1.1728		0.082	0.9946
0.084	1.4591		0.084	1.1823		0.084	1.1301
0.086	1.4377		0.086	1.1489		0.086	1.0841
0.088	1.471		0.088	1.1861		0.088	0.8023
0.09	1.3942		0.09	1.093		0.09	0.8725
0.092	1.3819		0.092	1.0776		0.092	0.9445
0.094	1.3652		0.094	1.0611		0.094	1.0401
0.096	1.2545		0.096	0.9427		0.096	1.0366
0.098	1.3262		0.098	0.9297		0.098	1.1566
0.1	1.3087		0.1	0.9794		0.1	1.18
0.102	1.2552		0.102	0.8936		0.102	1.0282
0.104	1.2933		0.104	0.9152		0.104	0.9702
0.106	1.3207		0.106	0.911		0.106	1.0846
0.108	1.2578		0.108	0.8551		0.108	1.0184
0.11	1.2733		0.11	0.8849		0.11	0.923
0.112	1.286		0.112	0.9009		0.112	1.0356
0.114	1.263		0.114	0.8922		0.114	0.903
0.116	1.3552		0.116	1.0059		0.116	0.867
0.118	1.3052		0.118	0.9371		0.118	1.0668
0.12	1.2266		0.12	0.8446		0.12	1.082
0.122	1.2534		0.122	0.8656		0.122	1.0104
0.124	1.2305		0.124	0.8624		0.124	0.9983
0.126	1.2675		0.126	0.8921		0.126	1.0624
0.128	1.2979		0.128	0.9097		0.128	0.8428
0.13	1.2148		0.13	0.852		0.13	1.0355
0.132	1.2155		0.132	0.861		0.132	0.9356
0.134	1.2115		0.134	0.8986		0.134	1.0146
0.136	1.2221		0.136	0.8496		0.136	1.1542
0.138	1.2522		0.138	0.9094		0.138	1.0091
0.14	1.2305		0.14	0.8923		0.14	1.2978
0.142	1.2513		0.142	0.8349		0.142	1.1813
0.144	1.2898		0.144	0.9007		0.144	1.1437
0.146	1.301		0.146	0.9109		0.146	1.1169
0.148	1.3037		0.148	0.922		0.148	1.013
0.15	1.3043		0.15	0.9277		0.15	0.8785
0.152	1.3368		0.152	0.9477		0.152	0.8596
0.154	1.355		0.154	0.9675		0.154	1.06
0.156	1.3181		0.156	0.9157		0.156	0.892
0.158	1.3069		0.158	0.9531		0.158	1.0619
0.16	1.29		0.16	0.9416		0.16	0.9501
0.162	1.2526		0.162	0.9092		0.162	0.9317
0.164	1.3002		0.164	0.9505		0.164	1.1078
0.166	1.3346		0.166	0.9719		0.166	0.9591
0.168	1.3995		0.168	1.0225		0.168	1.0601
0.17	1.3192		0.17	0.9865		0.17	0.8474
0.172	1.3137		0.172	0.975		0.172	0.7968
0.174	1.3398		0.174	0.9729		0.174	0.8096
0.176	1.4092		0.176	1.0337		0.176	0.8058
0.178	1.3622		0.178	0.944		0.178	0.7766
0.18	1.3685		0.18	0.9145		0.18	0.853
0.182	1.2742		0.182	0.8694		0.182	0.9095
0.184	1.2983		0.184	0.9541		0.184	0.876
0.186	1.3138		0.186	0.948		0.186	0.81
0.188	1.2474		0.188	0.8858		0.188	1.0112
0.19	1.2526		0.19	0.8986		0.19	0.8427
0.192	1.1661		0.192	0.7876		0.192	0.9136
0.194	1.1906		0.194	0.7899		0.194	0.8675
0.196	1.1572		0.196	0.748		0.196	0.8368
0.198	1.1501		0.198	0.6928		0.198	0.7849
0.2	1.1837		0.2	0.7773		0.2	0.7658
0.202	1.1516		0.202	0.7774		0.202	0.7654
0.204	1.193		0.204	0.7875		0.204	1.0099
0.206	1.1972		0.206	0.7884		0.206	1.1281
0.208	1.2224		0.208	0.8114		0.208	1.0836
0.21	1.1483		0.21	0.8032		0.21	1.1136
0.212	1.195		0.212	0.7978		0.212	1.0981
0.214	1.166		0.214	0.7825		0.214	1.0257
0.216	1.2297		0.216	0.847		0.216	1.0619
0.218	1.2358		0.218	0.8769		0.218	0.9606
0.22	1.2356		0.22	0.8454		0.22	1.0767
0.222	1.1905		0.222	0.8049		0.222	0.8577
0.224	1.1891		0.224	0.782		0.224	1.0005
0.226	1.2717		0.226	0.9118		0.226	1.0987
0.228	1.2186		0.228	0.8454		0.228	1.1472
0.23	1.166		0.23	0.765		0.23	0.9995
0.232	1.1285		0.232	0.7287		0.232	1.0239
0.234	1.1098		0.234	0.7087		0.234	0.9975
0.236	1.1611		0.236	0.7575		0.236	0.9522
0.238	1.1921		0.238	0.7631		0.238	0.9398
0.24	1.163		0.24	0.7605		0.24	0.9513
0.242	1.2053		0.242	0.7904		0.242	0.9361
0.244	1.1439		0.244	0.7561		0.244	0.9284
0.246	1.2056		0.246	0.8419		0.246	0.9973
0.248	1.1284		0.248	0.7622		0.248	1.0202
0.25	1.1631		0.25	0.771		0.25	0.909
0.252	1.162		0.252	0.8104		0.252	0.8043
0.254	1.2117		0.254	0.8392		0.254	0.7094
0.256	1.2053		0.256	0.8681		0.256	0.9973
0.258	1.19		0.258	0.8324		0.258	0.95
0.26	1.178		0.26	0.8324		0.26	1.0055
0.262	1.143		0.262	0.7628		0.262	0.988
0.264	1.1905		0.264	0.8211		0.264	0.9036
0.266	1.1409		0.266	0.7634		0.266	0.8153
0.268	1.1503		0.268	0.7446		0.268	0.9238
0.27	1.1809		0.27	0.7992		0.27	1.1325
0.272	1.1798		0.272	0.7705		0.272	1.0471
0.274	1.2264		0.274	0.8059		0.274	1.0662
0.276	1.2345		0.276	0.8414		0.276	0.9448
0.278	1.2749		0.278	0.8712		0.278	1.0538
0.28	1.309		0.28	0.9174		0.28	1.0763
0.282	1.2662		0.282	0.822		0.282	1.0592
0.284	1.2635		0.284	0.845		0.284	1.1632
0.286	1.3002		0.286	0.8888		0.286	1.0857
0.288	1.2636		0.288	0.8684		0.288	1.0885
0.29	1.2399		0.29	0.827		0.29	1.0954
0.292	1.2877		0.292	0.8324		0.292	0.9408
0.294	1.3861		0.294	0.9417		0.294	1.0164
0.296	1.3171		0.296	0.8036		0.296	0.8165
0.298	1.3623		0.298	0.8915		0.298	1.099
0.3	1.2963		0.3	0.8346		0.3	1.021
0.302	1.2841		0.302	0.7769		0.302	0.8602
0.304	1.2889		0.304	0.8188		0.304	0.9221
0.306	1.2509		0.306	0.8059		0.306	0.8047
0.308	1.2059		0.308	0.764		0.308	0.8373
0.31	1.2257		0.31	0.7849		0.31	0.8653
0.312	1.2983		0.312	0.8693		0.312	0.9319
0.314	1.3227		0.314	0.8859		0.314	0.9644
0.316	1.3561		0.316	0.9132		0.316	0.8512
0.318	1.3998		0.318	0.991		0.318	0.9055
0.32	1.3933		0.32	0.9989		0.32	0.887
0.322	1.438		0.322	0.9747		0.322	0.858
0.324	1.455		0.324	0.9872		0.324	1.0658
0.326	1.463		0.326	0.9911		0.326	1.0298
0.328	1.4373		0.328	0.9959		0.328	0.974
0.33	1.4602		0.33	0.9937		0.33	1.1837
0.332	1.4006		0.332	0.9515		0.332	1.2369
0.334	1.2632		0.334	0.8602		0.334	1.0753
0.336	1.2334		0.336	0.8091		0.336	1.0339
0.338	1.2909		0.338	0.8569		0.338	1.113
0.34	1.2841		0.34	0.8459		0.34	1.052
0.342	1.2711		0.342	0.8298		0.342	1.0484
0.344	1.3474		0.344	0.9164		0.344	0.9441
0.346	1.3632		0.346	0.9661		0.346	0.9148
0.348	1.4137		0.348	1.0301		0.348	0.9915
0.35	1.3418		0.35	0.9493		0.35	1.0239
0.352	1.3236		0.352	0.8821		0.352	0.9552
0.354	1.3533		0.354	0.8971		0.354	0.814
0.356	1.3331		0.356	0.8626		0.356	0.9932
0.358	1.3474		0.358	0.9228		0.358	0.9775
0.36	1.3399		0.36	0.8816		0.36	0.9499
0.362	1.4093		0.362	0.9449		0.362	0.9379
0.364	1.4164		0.364	0.9743		0.364	1.1659
0.366	1.4957		0.366	1.114		0.366	1.1501
0.368	1.4274		0.368	0.9926		0.368	1.1583
0.37	1.4244		0.37	0.9857		0.37	1.1283
0.372	1.3729		0.372	0.9355		0.372	1.0919
0.374	1.4213		0.374	0.9499		0.374	1.1335
0.376	1.4523		0.376	0.9658		0.376	1.1119
0.378	1.4106		0.378	0.9371		0.378	1.06
0.38	1.4231		0.38	0.9379		0.38	0.9952
0.382	1.4888		0.382	0.9749		0.382	1.1552
0.384	1.4074		0.384	0.8788		0.384	1.1186
0.386	1.4566		0.386	0.9204		0.386	1.1752
0.388	1.4259		0.388	0.9225		0.388	0.7824
0.39	1.3527		0.39	0.8265		0.39	1.0794
0.392	1.3804		0.392	0.8643		0.392	0.9811
0.394	1.3304		0.394	0.7819		0.394	1.0691
0.396	1.3724		0.396	0.8229		0.396	1.0702
0.398	1.3405		0.398	0.7913		0.398	1.0579
0.4	1.2637		0.4	0.762		0.4	1.3598
0.402	1.3482		0.402	0.8623		0.402	1.3038
0.404	1.3444		0.404	0.8527		0.404	0.9332
0.406	1.2632		0.406	0.7869		0.406	0.7742
0.408	1.247		0.408	0.763		0.408	0.979
0.41	1.2835		0.41	0.8301		0.41	0.9305
0.412	1.2825		0.412	0.7647		0.412	0.9252
0.414	1.3313		0.414	0.8281		0.414	1.0434
0.416	1.3062		0.416	0.8004		0.416	1.1165
0.418	1.3643		0.418	0.8392		0.418	0.9743
0.42	1.237		0.42	0.7428		0.42	1.3402
0.422	1.1846		0.422	0.7162		0.422	1.2337
0.424	1.2662		0.424	0.7827		0.424	1.0127
0.426	1.2718		0.426	0.8129		0.426	0.9904
0.428	1.3077		0.428	0.8206		0.428	1.0509
0.43	1.3527		0.43	0.8373		0.43	0.8786
0.432	1.3915		0.432	0.9292		0.432	0.9376
0.434	1.3586		0.434	0.8978		0.434	1.0072
0.436	1.357		0.436	0.9148		0.436	1.13
0.438	1.3245		0.438	0.8416		0.438	1.1765
0.44	1.2874		0.44	0.8181		0.44	1.1576
0.442	1.2791		0.442	0.8096		0.442	1.2856
0.444	1.3242		0.444	0.8771		0.444	1.2095
0.446	1.3671		0.446	0.9458		0.446	1.1443
0.448	1.3045		0.448	0.8817		0.448	1.2899
0.45	1.3362		0.45	0.9303		0.45	1.3892
0.452	1.3476		0.452	0.8718		0.452	1.328
0.454	1.3379		0.454	0.8852		0.454	1.2191
0.456	1.3458		0.456	0.9244		0.456	1.2823
0.458	1.3952		0.458	0.9647		0.458	1.0802
0.46	1.4223		0.46	1.001		0.46	1.3044
0.462	1.3767		0.462	0.9581		0.462	1.2527
0.464	1.4298		0.464	1.0028		0.464	1.2242
0.466	1.3955		0.466	1.0091		0.466	0.9944
0.468	1.4134		0.468	0.9974		0.468	0.985
0.47	1.4766		0.47	1.0622		0.47	1.2407
0.472	1.4542		0.472	1.0512		0.472	1.078
0.474	1.4071		0.474	0.9888		0.474	1.2576
0.476	1.3941		0.476	0.9866		0.476	1.1271
0.478	1.3921		0.478	1.0159		0.478	1.1304
0.48	1.4019		0.48	0.9598		0.48	1.2464
0.482	1.3651		0.482	0.9613		0.482	1.204
0.484	1.4241		0.484	1.0065		0.484	1.3838
0.486	1.4681		0.486	1.0121		0.486	1.4024
0.488	1.4582		0.488	1.0424		0.488	1.2794
0.49	1.4626		0.49	1.0638		0.49	1.4353
0.492	1.4908		0.492	1.0436		0.492	1.392
0.494	1.4107		0.494	0.9586		0.494	1.2673
0.496	1.4062		0.496	0.9235		0.496	1.2674
0.498	1.4326		0.498	0.9687		0.498	1.1353
0.5	1.4462		0.5	0.9617		0.5	1.2061
0.502	1.4527		0.502	0.9613		0.502	1.0521
0.504	1.4746		0.504	1.0005		0.504	1.0202
0.506	1.4061		0.506	0.9587		0.506	1.2486
0.508	1.325		0.508	0.8625		0.508	0.9226
0.51	1.4601		0.51	1.0284		0.51	1.2159
0.512	1.4176		0.512	0.9948		0.512	1.1572
0.514	1.3802		0.514	0.943		0.514	1.285
0.516	1.421		0.516	0.9578		0.516	0.9485
0.518	1.4361		0.518	0.9944		0.518	0.9979
0.52	1.4389		0.52	1.0241		0.52	1.1894
0.522	1.4035		0.522	0.948		0.522	1.0654
0.524	1.5071		0.524	1.0542		0.524	1.4425
0.526	1.5155		0.526	1.1035		0.526	1.5193
0.528	1.3819		0.528	0.9572		0.528	1.0966
0.53	1.4186		0.53	0.9733		0.53	1.3507
0.532	1.424		0.532	0.9601		0.532	1.395
0.534	1.4924		0.534	1.0203		0.534	1.3358
0.536	1.4264		0.536	0.9815		0.536	1.1562
0.538	1.4528		0.538	0.9886		0.538	1.2606
0.54	1.4087		0.54	0.96		0.54	1.226
0.542	1.4492		0.542	1.0074		0.542	1.2868
0.544	1.4204		0.544	0.9785		0.544	1.0658
0.546	1.4362		0.546	1.0035		0.546	1.3314
0.548	1.4761		0.548	1.0256		0.548	1.3272
0.55	1.4573		0.55	0.9747		0.55	1.0372
0.552	1.3923		0.552	0.9198		0.552	0.898
0.554	1.4559		0.554	0.9903		0.554	1.0781
0.556	1.4626		0.556	0.9982		0.556	1.1888
0.558	1.4439		0.558	0.9426		0.558	1.3029
0.56	1.4482		0.56	0.9515		0.56	1.2575
0.562	1.5024		0.562	1.0444		0.562	1.239
0.564	1.5486		0.564	1.0614		0.564	1.3108
0.566	1.5841		0.566	1.1286		0.566	1.3445
0.568	1.5103		0.568	1.0569		0.568	1.3912
0.57	1.4813		0.57	1.0391		0.57	1.1283
0.572	1.5358		0.572	1.1036		0.572	1.2278
0.574	1.6383		0.574	1.1735		0.574	1.2337
0.576	1.4947		0.576	1.0167		0.576	1.2617
0.578	1.4552		0.578	1.0207		0.578	1.153
0.58	1.4677		0.58	1.008		0.58	1.1401
0.582	1.5411		0.582	1.0707		0.582	1.2316
0.584	1.5157		0.584	1.0462		0.584	1.2496
0.586	1.5143		0.586	1.0161		0.586	1.2889
0.588	1.5426		0.588	1.0477		0.588	1.5212
0.59	1.43		0.59	0.9243		0.59	1.2444
0.592	1.4459		0.592	0.9587		0.592	1.2444
0.594	1.4124		0.594	0.8808		0.594	1.2773
0.596	1.4471		0.596	0.9362		0.596	1.1357
0.598	1.3893		0.598	0.8706		0.598	1.1211
0.6	1.4634		0.6	1.0045		0.6	1.289
0.602	1.3978		0.602	0.9248		0.602	1.3124
0.604	1.4472		0.604	0.9876		0.604	1.0902
0.606	1.3225		0.606	0.8405		0.606	1.2351
0.608	1.3452		0.608	0.8928		0.608	1.2104
0.61	1.3406		0.61	0.9177		0.61	1.2714
0.612	1.3679		0.612	0.9217		0.612	1.3875
0.614	1.3741		0.614	0.9539		0.614	1.251
0.616	1.257		0.616	0.7668		0.616	1.2578
0.618	1.2828		0.618	0.845		0.618	1.3687
0.62	1.2505		0.62	0.773		0.62	1.4136
0.622	1.2944		0.622	0.8229		0.622	1.3207
0.624	1.3032		0.624	0.7986		0.624	1.288
0.626	1.396		0.626	0.9142		0.626	1.2058
0.628	1.4165		0.628	0.9591		0.628	1.3846
0.63	1.384		0.63	0.8965		0.63	1.4013
0.632	1.3642		0.632	0.8802		0.632	1.3133
0.634	1.3868		0.634	0.8892		0.634	1.2586
0.636	1.3736		0.636	0.9274		0.636	1.151
0.638	1.3513		0.638	0.8888		0.638	1.3392
0.64	1.3298		0.64	0.8633		0.64	1.2746
0.642	1.3337		0.642	0.8834		0.642	1.2857
0.644	1.3418		0.644	0.9143		0.644	1.2178
0.646	1.2786		0.646	0.8233		0.646	1.3766
0.648	1.2869		0.648	0.8563		0.648	1.3677
0.65	1.3153		0.65	0.8516		0.65	1.3377
0.652	1.3502		0.652	0.8538		0.652	1.3313
0.654	1.3628		0.654	0.8495		0.654	1.0139
0.656	1.2768		0.656	0.7919		0.656	0.9771
0.658	1.1739		0.658	0.7567		0.658	1.059
0.66	1.1498		0.66	0.6975		0.66	1.1753
0.662	1.1776		0.662	0.7366		0.662	1.243
0.664	1.21		0.664	0.7511		0.664	1.2459
0.666	1.1924		0.666	0.7804		0.666	1.2805
0.668	1.234		0.668	0.7872		0.668	1.3469
0.67	1.2131		0.67	0.7733		0.67	1.3745
0.672	1.2222		0.672	0.7381		0.672	1.2364
0.674	1.2114		0.674	0.7441		0.674	1.1255
0.676	1.1961		0.676	0.7288		0.676	1.133
0.678	1.2366		0.678	0.7801		0.678	1.0575
0.68	1.277		0.68	0.8164		0.68	1.1442
0.682	1.2621		0.682	0.7791		0.682	1.1553
0.684	1.2397		0.684	0.7358		0.684	1.308
0.686	1.3041		0.686	0.8286		0.686	1.3135
0.688	1.2558		0.688	0.7921		0.688	1.1954
0.69	1.2687		0.69	0.8105		0.69	0.9314
0.692	1.2272		0.692	0.7736		0.692	0.9176
0.694	1.2978		0.694	0.872		0.694	0.9748
0.696	1.2825		0.696	0.8		0.696	1.0098
0.698	1.3252		0.698	0.8637		0.698	1.0249
0.7	1.2824		0.7	0.8508		0.7	1.1851
0.702	1.2771		0.702	0.8033		0.702	1.2491
0.704	1.2784		0.704	0.7908		0.704	1.2719
0.706	1.3303		0.706	0.8326		0.706	1.2955
0.708	1.2944		0.708	0.7887		0.708	1.2827
0.71	1.3219		0.71	0.8011		0.71	1.3788
0.712	1.3594		0.712	0.8421		0.712	1.6135
0.714	1.35		0.714	0.8475		0.714	1.5139
0.716	1.3585		0.716	0.8913		0.716	1.3881
0.718	1.3822		0.718	0.9471		0.718	1.5981
0.72	1.3749		0.72	0.8967		0.72	1.4513
0.722	1.3391		0.722	0.824		0.722	1.5124
0.724	1.3909		0.724	0.8804		0.724	1.5807
0.726	1.4421		0.726	0.939		0.726	1.6063
0.728	1.4524		0.728	0.9259		0.728	1.4438
0.73	1.419		0.73	0.9198		0.73	1.4048
0.732	1.4459		0.732	0.9201		0.732	1.6655
0.734	1.4103		0.734	0.8653		0.734	1.5673
0.736	1.3693		0.736	0.8311		0.736	1.6709
0.738	1.3253		0.738	0.7674		0.738	1.375
0.74	1.379		0.74	0.8376		0.74	1.4734
0.742	1.3849		0.742	0.886		0.742	1.3633
0.744	1.39		0.744	0.8476		0.744	1.213
0.746	1.3577		0.746	0.8375		0.746	1.1975
0.748	1.3218		0.748	0.7707		0.748	1.4071
0.75	1.3975		0.75	0.9082		0.75	1.1549
0.752	1.3736		0.752	0.8856		0.752	1.3528
0.754	1.3504		0.754	0.8094		0.754	1.4692
0.756	1.377		0.756	0.8237		0.756	1.0244
0.758	1.3375		0.758	0.7817		0.758	1.3126
0.76	1.3837		0.76	0.8928		0.76	1.3303
0.762	1.4137		0.762	0.8932		0.762	1.3198
0.764	1.388		0.764	0.8406		0.764	1.2476
0.766	1.4785		0.766	0.9333		0.766	1.2138
0.768	1.412		0.768	0.8313		0.768	1.4388
0.77	1.4046		0.77	0.8546		0.77	1.1769
0.772	1.3883		0.772	0.8283		0.772	1.0073
0.774	1.3733		0.774	0.8753		0.774	1.2984
0.776	1.3712		0.776	0.8242		0.776	1.3953
0.778	1.4606		0.778	0.884		0.778	1.3505
0.78	1.3881		0.78	0.7976		0.78	1.3916
0.782	1.3818		0.782	0.8049		0.782	1.1776
0.784	1.4212		0.784	0.8333		0.784	1.3578
0.786	1.413		0.786	0.8395		0.786	1.4113
0.788	1.4976		0.788	0.91		0.788	1.2683
0.79	1.4589		0.79	0.816		0.79	1.0388
0.792	1.5043		0.792	0.8812		0.792	1.2624
0.794	1.4804		0.794	0.853		0.794	1.2155
0.796	1.4682		0.796	0.8452		0.796	1.3361
0.798	1.4951		0.798	0.8757		0.798	1.1889
0.8	1.5104		0.8	0.8569		0.8	1.3224
0.802	1.45		0.802	0.836		0.802	1.1984
0.804	1.4743		0.804	0.832		0.804	1.1497
0.806	1.4318		0.806	0.786		0.806	1.2759
0.808	1.4386		0.808	0.7711		0.808	1.3011
0.81	1.5048		0.81	0.8832		0.81	1.2678
0.812	1.508		0.812	0.891		0.812	1.4329
0.814	1.5417		0.814	0.8506		0.814	1.2178
0.816	1.4872		0.816	0.8191		0.816	1.3597
0.818	1.535		0.818	0.8652		0.818	1.2287
0.82	1.4935		0.82	0.8511		0.82	1.1825
0.822	1.4897		0.822	0.862		0.822	0.8829
0.824	1.498		0.824	0.8407		0.824	1.3233
0.826	1.4681		0.826	0.858		0.826	1.2393
0.828	1.4525		0.828	0.8046		0.828	1.156
0.83	1.4427		0.83	0.7695		0.83	1.3103
0.832	1.4728		0.832	0.8449		0.832	1.377
0.834	1.4389		0.834	0.8294		0.834	1.3008
0.836	1.4641		0.836	0.8096		0.836	1.3474
0.838	1.467		0.838	0.8091		0.838	1.2805
0.84	1.464		0.84	0.8632		0.84	1.2488
0.842	1.4545		0.842	0.8209		0.842	1.3724
0.844	1.547		0.844	0.906		0.844	1.311
0.846	1.5364		0.846	0.8587		0.846	1.2184
0.848	1.5023		0.848	0.8187		0.848	1.1847
0.85	1.5194		0.85	0.8513		0.85	1.2692
0.852	1.5628		0.852	0.9337		0.852	1.3146
0.854	1.4859		0.854	0.8396		0.854	1.2203
0.856	1.5153		0.856	0.8406		0.856	1.1052
0.858	1.5065		0.858	0.8445		0.858	0.9229
0.86	1.4793		0.86	0.8222		0.86	1.0213
0.862	1.5263		0.862	0.8608		0.862	1.4226
0.864	1.562		0.864	0.9344		0.864	1.2824
0.866	1.6133		0.866	0.9765		0.866	1.3337
0.868	1.5867		0.868	0.9166		0.868	1.1751
0.87	1.6693		0.87	1.0361		0.87	1.3482
0.872	1.6742		0.872	1.0368		0.872	1.2981
0.874	1.5847		0.874	0.9281		0.874	1.214
0.876	1.6118		0.876	0.9401		0.876	1.1508
0.878	1.5577		0.878	0.8632		0.878	1.3077
0.88	1.5266		0.88	0.8449		0.88	1.2849
0.882	1.5535		0.882	0.8827		0.882	1.161
0.884	1.5188		0.884	0.9113		0.884	1.2174
0.886	1.5467		0.886	0.8774		0.886	1.2909
0.888	1.5498		0.888	0.8879		0.888	1.109
0.89	1.5313		0.89	0.8541		0.89	1.1019
0.892	1.5247		0.892	0.8436		0.892	1.1182
0.894	1.5037		0.894	0.8397		0.894	1.0501
0.896	1.4479		0.896	0.7922		0.896	1.0619
0.898	1.4674		0.898	0.8083		0.898	0.8367
0.9	1.5165		0.9	0.8524		0.9	1.1374
0.902	1.5036		0.902	0.8335		0.902	1.1561
0.904	1.521		0.904	0.8448		0.904	1.2341
0.906	1.4648		0.906	0.7463		0.906	1.3017
0.908	1.5113		0.908	0.8317		0.908	1.3894
0.91	1.5344		0.91	0.8796		0.91	1.0833
0.912	1.5354		0.912	0.8455		0.912	1.1345
0.914	1.5255		0.914	0.8332		0.914	1.2005
0.916	1.5418		0.916	0.865		0.916	1.349
0.918	1.4953		0.918	0.7992		0.918	1.5001
0.92	1.515		0.92	0.8165		0.92	1.3488
0.922	1.4488		0.922	0.7481		0.922	1.051
0.924	1.4616		0.924	0.7394		0.924	1.3721
0.926	1.4987		0.926	0.8295		0.926	1.2277
0.928	1.4732		0.928	0.8191		0.928	1.3388
0.93	1.4385		0.93	0.8099		0.93	1.2954
0.932	1.3951		0.932	0.7631		0.932	1.2995
0.934	1.4276		0.934	0.8156		0.934	1.2847
0.936	1.4129		0.936	0.7995		0.936	1.3468
0.938	1.4581		0.938	0.8455		0.938	1.0308
0.94	1.4074		0.94	0.7529		0.94	1.2104
0.942	1.4672		0.942	0.8007		0.942	1.1264
0.944	1.5302		0.944	0.9429		0.944	1.1043
0.946	1.4946		0.946	0.9154		0.946	1.1718
0.948	1.4459		0.948	0.814		0.948	1.1772
0.95	1.407		0.95	0.7473		0.95	1.3247
0.952	1.4459		0.952	0.8515		0.952	1.2553
0.954	1.4608		0.954	0.8271		0.954	1.3886
0.956	1.4058		0.956	0.7776		0.956	1.4258
0.958	1.4668		0.958	0.8209		0.958	1.4962
0.96	1.4705		0.96	0.801		0.96	1.2536
0.962	1.546		0.962	0.9096		0.962	1.462
0.964	1.5257		0.964	0.8869		0.964	1.2379
0.966	1.5948		0.966	0.9645		0.966	1.3108
0.968	1.6159		0.968	0.9857		0.968	1.2169
0.97	1.6311		0.97	0.9763		0.97	1.3769
0.972	1.6208		0.972	1.0096		0.972	1.3248
0.974	1.5967		0.974	0.9709		0.974	1.0704
0.976	1.5962		0.976	1.0102		0.976	1.0386
0.978	1.6039		0.978	1.0047		0.978	1.1986
0.98	1.5845		0.98	0.9022		0.98	1.2888
0.982	1.6948		0.982	1.0837		0.982	1.3938
0.984	1.6326		0.984	0.9868		0.984	1.4434
0.986	1.6058		0.986	0.9978		0.986	1.2686
0.988	1.5816		0.988	0.9679		0.988	1.3615
0.99	1.6472		0.99	1.0089		0.99	1.2829
0.992	1.6942		0.992	1.0635		0.992	1.1909
0.994	1.6248		0.994	0.9742		0.994	1.1977
0.996	1.5871		0.996	0.9423		0.996	1.3493
0.998	1.7188		0.998	1.0625		0.998	1.4089
1	1.5671		1	0.9103		1	1.2374
1.002	1.5492		1.002	0.889		1.002	1.2302
1.004	1.5116		1.004	0.8247		1.004	1.1259
1.006	1.5261		1.006	0.8187		1.006	1.1553
1.008	1.5667		1.008	0.8559		1.008	0.9424
1.01	1.6066		1.01	0.9529		1.01	1.1655
1.012	1.5673		1.012	0.8783		1.012	1.1558
1.014	1.5421		1.014	0.8789		1.014	1.0851
1.016	1.5035		1.016	0.8168		1.016	1.207
1.018	1.5083		1.018	0.8281		1.018	1.1004
1.02	1.5644		1.02	0.8737		1.02	1.3741
1.022	1.532		1.022	0.8535		1.022	1.2263
1.024	1.5689		1.024	0.9102		1.024	1.3306
1.026	1.5381		1.026	0.8632		1.026	0.916
1.028	1.6151		1.028	0.9257		1.028	1.0026
1.03	1.6096		1.03	0.9115		1.03	1.2409
1.032	1.5718		1.032	0.8453		1.032	1.107
1.034	1.6033		1.034	0.9164		1.034	1.0332
1.036	1.5961		1.036	0.8728		1.036	1.1273
1.038	1.6024		1.038	0.8865		1.038	0.9081
1.04	1.5759		1.04	0.8844		1.04	1.2515
1.042	1.5326		1.042	0.8083		1.042	1.0778
1.044	1.506		1.044	0.7866		1.044	1.251
1.046	1.5366		1.046	0.8412		1.046	1.0284
1.048	1.5272		1.048	0.8445		1.048	1.2487
1.05	1.5518		1.05	0.8724		1.05	1.2862
1.052	1.6271		1.052	0.9354		1.052	1.071
1.054	1.5827		1.054	0.9082		1.054	1.0783
1.056	1.5462		1.056	0.8695		1.056	0.9934
1.058	1.5032		1.058	0.8394		1.058	1.18
1.06	1.5106		1.06	0.8335		1.06	1.1839
1.062	1.5128		1.062	0.8698		1.062	1.1697
1.064	1.5457		1.064	0.9122		1.064	1.105
1.066	1.6158		1.066	1.0259		1.066	0.964
1.068	1.5319		1.068	0.9003		1.068	1.1766
1.07	1.6015		1.07	0.9821		1.07	1.0807
1.072	1.6606		1.072	1.0103		1.072	0.937
1.074	1.6614		1.074	1.0262		1.074	0.937
1.076	1.6472		1.076	0.9934		1.076	1.0288
1.078	1.6575		1.078	0.9713		1.078	1.0922
1.08	1.6916		1.08	1.0056		1.08	1.0841
1.082	1.6175		1.082	0.9726		1.082	0.9412
1.084	1.625		1.084	1.014		1.084	1.0457
1.086	1.5416		1.086	0.9392		1.086	0.9546
1.088	1.5776		1.088	0.8933		1.088	1.1264
1.09	1.5195		1.09	0.9087		1.09	0.916
1.092	1.5437		1.092	0.9346		1.092	0.8404
1.094	1.6039		1.094	0.9868		1.094	1.0836
1.096	1.543		1.096	0.8953		1.096	1.1732
1.098	1.5448		1.098	0.8573		1.098	1.0544
1.1	1.5206		1.1	0.8582		1.1	1.0202
1.102	1.4917		1.102	0.8327		1.102	1.0631
1.104	1.5197		1.104	0.8602		1.104	0.9259
1.106	1.5616		1.106	0.9414		1.106	0.9848
1.108	1.5072		1.108	0.8476		1.108	1.16
1.11	1.4567		1.11	0.7864		1.11	1.3057
1.112	1.5707		1.112	0.9196		1.112	0.9348
1.114	1.5652		1.114	0.9149		1.114	1.0922
1.116	1.6118		1.116	0.9758		1.116	1.0804
1.118	1.5472		1.118	0.9127		1.118	1.1056
1.12	1.4961		1.12	0.8069		1.12	0.9249
1.122	1.4675		1.122	0.7682		1.122	0.8239
1.124	1.4796		1.124	0.8277		1.124	0.8816
1.126	1.505		1.126	0.8347		1.126	0.8536
1.128	1.5332		1.128	0.8763		1.128	0.8315
1.13	1.5374		1.13	0.8186		1.13	0.8378
1.132	1.5249		1.132	0.8041		1.132	0.9161
1.134	1.5723		1.134	0.8878		1.134	0.8135
1.136	1.5895		1.136	0.9516		1.136	0.818
1.138	1.5221		1.138	0.8635		1.138	0.9474
1.14	1.505		1.14	0.8055		1.14	1.0012
1.142	1.4882		1.142	0.8273		1.142	1.0433
1.144	1.5616		1.144	0.8936		1.144	1.0064
1.146	1.5851		1.146	0.9891		1.146	1.011
1.148	1.5336		1.148	0.8696		1.148	0.8209
1.15	1.4736		1.15	0.8047		1.15	1.0563
1.152	1.5178		1.152	0.8932		1.152	0.8804
1.154	1.49		1.154	0.8841		1.154	0.9219
1.156	1.5317		1.156	0.8826		1.156	0.9327
1.158	1.5744		1.158	0.9487		1.158	0.9129
1.16	1.5153		1.16	0.8796		1.16	0.9107
1.162	1.5117		1.162	0.8597		1.162	0.8236
1.164	1.5201		1.164	0.8132		1.164	0.9514
1.166	1.5045		1.166	0.8073		1.166	0.7954
1.168	1.5768		1.168	0.837		1.168	1.1823
1.17	1.5833		1.17	0.8809		1.17	0.7831
1.172	1.5792		1.172	0.9383		1.172	0.8876
1.174	1.5852		1.174	0.9721		1.174	0.8846
1.176	1.6364		1.176	0.9929		1.176	0.8239
1.178	1.6261		1.178	0.9498		1.178	0.9089
1.18	1.6218		1.18	0.9417		1.18	0.8807
1.182	1.5808		1.182	0.8608		1.182	0.948
1.184	1.5685		1.184	0.8467		1.184	1.0882
1.186	1.5438		1.186	0.8577		1.186	0.9146
1.188	1.5733		1.188	0.8691		1.188	0.9858
1.19	1.5502		1.19	0.8318		1.19	0.9731
1.192	1.5804		1.192	0.8669		1.192	1.0294
1.194	1.5155		1.194	0.8239		1.194	1.2383
1.196	1.5215		1.196	0.8977		1.196	1.1564
1.198	1.5142		1.198	0.85		1.198	1.0238
1.2	1.5107		1.2	0.8653		1.2	1.268
1.202	1.4655		1.202	0.8011		1.202	1.3359
1.204	1.485		1.204	0.7681		1.204	1.0554
1.206	1.5294		1.206	0.8438		1.206	1.4679
1.208	1.5504		1.208	0.8435		1.208	1.2711
1.21	1.5312		1.21	0.8198		1.21	1.4066
1.212	1.4955		1.212	0.8091		1.212	1.1932
1.214	1.4881		1.214	0.8519		1.214	1.1526
1.216	1.4736		1.216	0.792		1.216	1.1131
1.218	1.4927		1.218	0.8082		1.218	1.269
1.22	1.5078		1.22	0.8308		1.22	1.107
1.222	1.5358		1.222	0.8885		1.222	1.3335
1.224	1.4919		1.224	0.8229		1.224	1.0962
1.226	1.4162		1.226	0.728		1.226	1.299
1.228	1.4285		1.228	0.7409		1.228	1.2453
1.23	1.4008		1.23	0.7036		1.23	0.8918
1.232	1.3814		1.232	0.7342		1.232	1.1297
1.234	1.3916		1.234	0.7005		1.234	0.795
1.236	1.4237		1.236	0.8073		1.236	0.8565
1.238	1.413		1.238	0.7444		1.238	1.0695
1.24	1.4634		1.24	0.8589		1.24	0.8235
1.242	1.4895		1.242	0.7858		1.242	1.0424
1.244	1.4805		1.244	0.7575		1.244	0.8676
1.246	1.5019		1.246	0.8385		1.246	1.1514
1.248	1.49		1.248	0.7997		1.248	1.0806
1.25	1.499		1.25	0.8282		1.25	1.1022
1.252	1.5069		1.252	0.8411		1.252	1.1006
1.254	1.4952		1.254	0.8097		1.254	0.9438
1.256	1.5436		1.256	0.872		1.256	0.8696
1.258	1.5233		1.258	0.7917		1.258	1.0639
1.26	1.596		1.26	0.8815		1.26	0.8512
1.262	1.5659		1.262	0.9304		1.262	0.9886
1.264	1.6375		1.264	1.0047		1.264	1.0551
1.266	1.5802		1.266	0.9119		1.266	1.1168
1.268	1.5315		1.268	0.874		1.268	0.743
1.27	1.5696		1.27	0.9198		1.27	0.8619
1.272	1.5801		1.272	0.9401		1.272	1.0462
1.274	1.5457		1.274	0.8568		1.274	1.1172
1.276	1.5223		1.276	0.8337		1.276	1.0955
1.278	1.5964		1.278	0.9057		1.278	0.9989
1.28	1.523		1.28	0.8537		1.28	0.9338
1.282	1.5816		1.282	0.9172		1.282	0.8735
1.284	1.5674		1.284	0.8576		1.284	0.8275
1.286	1.4663		1.286	0.7571		1.286	1.0097
1.288	1.4792		1.288	0.7821		1.288	1.0705
1.29	1.4367		1.29	0.7251		1.29	0.8958
1.292	1.4856		1.292	0.8179		1.292	0.9171
1.294	1.4404		1.294	0.7917		1.294	0.9667
1.296	1.4478		1.296	0.7355		1.296	0.8981
1.298	1.4531		1.298	0.7795		1.298	0.7352
1.3	1.4584		1.3	0.7842		1.3	0.7865
1.302	1.5207		1.302	0.8586		1.302	0.8876
1.304	1.5573		1.304	0.9692		1.304	0.7841
1.306	1.5236		1.306	0.8724		1.306	0.9041
1.308	1.5572		1.308	0.9353		1.308	1.0656
1.31	1.4873		1.31	0.8712		1.31	0.8775
1.312	1.5126		1.312	0.8709		1.312	1.057
1.314	1.5442		1.314	0.9166		1.314	1.0476
1.316	1.5016		1.316	0.8995		1.316	0.8286
1.318	1.4715		1.318	0.8507		1.318	0.9135
1.32	1.4995		1.32	0.8599		1.32	0.952
1.322	1.5049		1.322	0.8314		1.322	0.8088
1.324	1.4783		1.324	0.8017		1.324	0.9169
1.326	1.5918		1.326	0.9531		1.326	0.9933
1.328	1.5526		1.328	0.8458		1.328	1.0359
1.33	1.5427		1.33	0.8751		1.33	0.88
1.332	1.4419		1.332	0.783		1.332	0.9368
1.334	1.4225		1.334	0.7733		1.334	0.8212
1.336	1.429		1.336	0.8102		1.336	1.0384
1.338	1.3399		1.338	0.6903		1.338	1.0042
1.34	1.438		1.34	0.7753		1.34	0.8972
1.342	1.4501		1.342	0.8049		1.342	0.8076
1.344	1.4592		1.344	0.7893		1.344	0.9886
1.346	1.4277		1.346	0.8067		1.346	0.8537
1.348	1.5118		1.348	0.8309		1.348	0.9528
1.35	1.6051		1.35	0.9015		1.35	0.9125
1.352	1.5625		1.352	0.8179		1.352	0.9676
1.354	1.559		1.354	0.9016		1.354	0.9939
1.356	1.5647		1.356	0.8869		1.356	0.9884
1.358	1.5388		1.358	0.8696		1.358	0.7436
1.36	1.5152		1.36	0.8763		1.36	0.7672
1.362	1.4038		1.362	0.7304		1.362	0.7396
1.364	1.4494		1.364	0.8098		1.364	0.7546
1.366	1.4577		1.366	0.7852		1.366	0.8056
1.368	1.5209		1.368	0.8437		1.368	0.8591
1.37	1.5689		1.37	0.8935		1.37	0.8672
1.372	1.5397		1.372	0.9112		1.372	1.0272
1.374	1.5655		1.374	0.9318		1.374	1.2156
1.376	1.5665		1.376	0.9022		1.376	1.0338
1.378	1.5719		1.378	0.9122		1.378	1.1709
1.38	1.5554		1.38	0.9317		1.38	1.2265
1.382	1.5113		1.382	0.852		1.382	1.1878
1.384	1.4461		1.384	0.776		1.384	0.9999
1.386	1.4786		1.386	0.8304		1.386	0.9889
1.388	1.4993		1.388	0.8424		1.388	1.283
1.39	1.4451		1.39	0.7844		1.39	0.8943
1.392	1.52		1.392	0.8359		1.392	1.1364
1.394	1.5156		1.394	0.824		1.394	1.05
1.396	1.4926		1.396	0.8471		1.396	1.0495
1.398	1.5015		1.398	0.8422		1.398	1.0996
1.4	1.5342		1.4	0.8852		1.4	1.0518
1.402	1.5615		1.402	0.9348		1.402	0.9457
1.404	1.5274		1.404	0.8485		1.404	1.0784
1.406	1.504		1.406	0.7941		1.406	0.7132
1.408	1.5217		1.408	0.8437		1.408	0.9914
1.41	1.4712		1.41	0.791		1.41	0.9821
1.412	1.4775		1.412	0.7788		1.412	1.0092
1.414	1.5749		1.414	0.9311		1.414	0.9205
1.416	1.5757		1.416	0.9314		1.416	1.1402
1.418	1.6205		1.418	0.9219		1.418	1.1031
1.42	1.551		1.42	0.8548		1.42	1.1079
1.422	1.5545		1.422	0.836		1.422	0.9844
1.424	1.5586		1.424	0.8529		1.424	1.0542
1.426	1.5839		1.426	0.8547		1.426	1.403
1.428	1.6027		1.428	0.916		1.428	1.1944
1.43	1.5463		1.43	0.8712		1.43	1.1632
1.432	1.5107		1.432	0.8654		1.432	1.1724
1.434	1.4663		1.434	0.7869		1.434	1.1718
1.436	1.5727		1.436	0.852		1.436	1.2346
1.438	1.5767		1.438	0.8654		1.438	1.2521
1.44	1.578		1.44	0.8562		1.44	1.1435
1.442	1.5647		1.442	0.8493		1.442	1.2417
1.444	1.5615		1.444	0.897		1.444	1.3353
1.446	1.5796		1.446	0.8234		1.446	1.1075
1.448	1.5626		1.448	0.8335		1.448	1.2789
1.45	1.6423		1.45	0.9335		1.45	1.3561
1.452	1.6241		1.452	0.8875		1.452	1.2808
1.454	1.6193		1.454	0.9219		1.454	1.2091
1.456	1.6452		1.456	0.9792		1.456	1.2105
1.458	1.6035		1.458	0.883		1.458	1.361
1.46	1.6675		1.46	0.9752		1.46	1.4138
1.462	1.6827		1.462	0.9533		1.462	1.3385
1.464	1.7139		1.464	1.0495		1.464	1.3923
1.466	1.6592		1.466	0.9443		1.466	1.2051
1.468	1.6424		1.468	0.9442		1.468	1.1684
1.47	1.6333		1.47	0.9099		1.47	1.2967
1.472	1.5917		1.472	0.8881		1.472	1.0769
1.474	1.5795		1.474	0.8732		1.474	1.0909
1.476	1.5521		1.476	0.8418		1.476	1.1316
1.478	1.5035		1.478	0.8127		1.478	1.3394
1.48	1.4809		1.48	0.7598		1.48	1.1994
1.482	1.4742		1.482	0.7907		1.482	1.1405
1.484	1.4745		1.484	0.783		1.484	1.2062
1.486	1.4638		1.486	0.79		1.486	1.3444
1.488	1.4938		1.488	0.7935		1.488	1.3235
1.49	1.478		1.49	0.7735		1.49	1.3175
1.492	1.4344		1.492	0.7535		1.492	1.2278
1.494	1.4806		1.494	0.824		1.494	1.532
1.496	1.4948		1.496	0.8082		1.496	1.2856
1.498	1.5003		1.498	0.7838		1.498	1.3056
1.5	1.579		1.5	0.8615		1.5	1.1994
1.502	1.6183		1.502	0.852		1.502	1.4263
1.504	1.5963		1.504	0.8543		1.504	1.2739
1.506	1.627		1.506	0.9037		1.506	1.3069
1.508	1.5969		1.508	0.8687		1.508	1.4817
1.51	1.5657		1.51	0.8313		1.51	1.3821
1.512	1.6018		1.512	0.8834		1.512	1.2263
1.514	1.5687		1.514	0.8855		1.514	1.2457
1.516	1.5482		1.516	0.8594		1.516	1.3291
1.518	1.56		1.518	0.8795		1.518	1.1787
1.52	1.6096		1.52	0.9305		1.52	1.2471
1.522	1.64		1.522	0.9353		1.522	1.3398
1.524	1.5749		1.524	0.8209		1.524	1.317
1.526	1.5927		1.526	0.8861		1.526	1.4878
1.528	1.5953		1.528	0.8963		1.528	1.2892
1.53	1.6645		1.53	0.9913		1.53	1.0814
1.532	1.6333		1.532	0.8795		1.532	1.2633
1.534	1.6622		1.534	0.933		1.534	1.264
1.536	1.6017		1.536	0.9031		1.536	1.2015
1.538	1.5841		1.538	0.8796		1.538	1.3474
1.54	1.5824		1.54	0.8468		1.54	1.2563
1.542	1.6368		1.542	0.9188		1.542	1.2791
1.544	1.546		1.544	0.849		1.544	1.1583
1.546	1.5571		1.546	0.8712		1.546	1.0332
1.548	1.6146		1.548	0.9405		1.548	1.2901
1.55	1.5888		1.55	0.9041		1.55	1.2263
1.552	1.5854		1.552	0.8732		1.552	1.364
1.554	1.5436		1.554	0.8317		1.554	1.3388
1.556	1.5828		1.556	0.8849		1.556	1.2338
1.558	1.5745		1.558	0.8524		1.558	1.2382
1.56	1.5959		1.56	0.9015		1.56	1.2075
1.562	1.5174		1.562	0.8317		1.562	1.0513
1.564	1.5402		1.564	0.8396		1.564	1.219
1.566	1.5087		1.566	0.8106		1.566	1.0682
1.568	1.5722		1.568	0.8657		1.568	1.1598
1.57	1.5276		1.57	0.861		1.57	1.1992
1.572	1.6132		1.572	1.0195		1.572	1.3328
1.574	1.6048		1.574	0.9631		1.574	1.1558
1.576	1.6085		1.576	0.9226		1.576	1.0073
1.578	1.5132		1.578	0.7804		1.578	1.0025
1.58	1.5753		1.58	0.883		1.58	1.4668
1.582	1.5453		1.582	0.8455		1.582	1.2313
1.584	1.5842		1.584	0.9076		1.584	1.3423
1.586	1.5753		1.586	0.9361		1.586	1.1281
1.588	1.6183		1.588	0.9726		1.588	1.4629
1.59	1.5737		1.59	0.9106		1.59	1.2071
1.592	1.5957		1.592	0.9475		1.592	1.3512
1.594	1.6116		1.594	0.9655		1.594	0.8261
1.596	1.5802		1.596	0.9303		1.596	0.9423
1.598	1.5569		1.598	0.9228		1.598	0.951
1.6	1.561		1.6	0.9374		1.6	0.7337
1.602	1.5474		1.602	0.909		1.602	0.8321
1.604	1.574		1.604	0.9943		1.604	0.8372
1.606	1.58		1.606	0.9762		1.606	0.8388
1.608	1.5502		1.608	0.9838		1.608	0.8367
1.61	1.4855		1.61	0.9064		1.61	0.9685
1.612	1.4897		1.612	0.8135		1.612	0.8666
1.614	1.4782		1.614	0.8304		1.614	0.882
1.616	1.4942		1.616	0.8356		1.616	1.2007
1.618	1.4718		1.618	0.8236		1.618	1.0694
1.62	1.495		1.62	0.8359		1.62	0.9729
1.622	1.4855		1.622	0.8422		1.622	0.6524
1.624	1.5223		1.624	0.848		1.624	0.837
1.626	1.5171		1.626	0.8945		1.626	0.8765
1.628	1.5365		1.628	0.8854		1.628	1.1467
1.63	1.4936		1.63	0.8686		1.63	1.0548
1.632	1.5005		1.632	0.8155		1.632	0.9195
1.634	1.5083		1.634	0.8678		1.634	1.0867
1.636	1.5263		1.636	0.8911		1.636	1.1874
1.638	1.5569		1.638	0.9057		1.638	1.1101
1.64	1.5768		1.64	0.9165		1.64	1.0404
1.642	1.5293		1.642	0.8626		1.642	1.0724
1.644	1.5917		1.644	0.9507		1.644	0.878
1.646	1.6472		1.646	1.0369		1.646	1.049
1.648	1.551		1.648	0.8766		1.648	1.1993
1.65	1.5469		1.65	0.9127		1.65	1.0374
1.652	1.5187		1.652	0.8987		1.652	1.3333
1.654	1.5022		1.654	0.8758		1.654	1.2053
1.656	1.4595		1.656	0.8199		1.656	1.311
1.658	1.5667		1.658	0.9366		1.658	1.2434
1.66	1.5145		1.66	0.903		1.66	0.8543
1.662	1.4717		1.662	0.8248		1.662	1.2759
1.664	1.4966		1.664	0.8796		1.664	1.1951
1.666	1.4268		1.666	0.8026		1.666	1.2612
1.668	1.4186		1.668	0.8262		1.668	0.9044
1.67	1.4906		1.67	0.8389		1.67	1.1242
1.672	1.4923		1.672	0.8977		1.672	1.1284
1.674	1.4947		1.674	0.8729		1.674	0.9705
1.676	1.5125		1.676	0.8046		1.676	1.0112
1.678	1.5066		1.678	0.808		1.678	1.1362
1.68	1.4856		1.68	0.8266		1.68	1.111
1.682	1.4832		1.682	0.825		1.682	1.2727
1.684	1.4978		1.684	0.8664		1.684	1.3594
1.686	1.5504		1.686	0.9585		1.686	1.2605
1.688	1.5562		1.688	0.878		1.688	1.2556
1.69	1.5373		1.69	0.8903		1.69	1.2954
1.692	1.5514		1.692	0.8843		1.692	1.3265
1.694	1.5848		1.694	0.8642		1.694	1.2495
1.696	1.5474		1.696	0.8325		1.696	1.2794
1.698	1.5446		1.698	0.857		1.698	1.2675
1.7	1.5456		1.7	0.9346		1.7	1.4033
1.702	1.5465		1.702	0.8903		1.702	1.4065
1.704	1.5253		1.704	0.8446		1.704	0.9762
1.706	1.5577		1.706	0.9578		1.706	1.1593
1.708	1.5629		1.708	0.9936		1.708	0.9292
1.71	1.5756		1.71	1.009		1.71	0.958
1.712	1.6174		1.712	1.0206		1.712	1.157
1.714	1.5684		1.714	0.9496		1.714	1.3172
1.716	1.5892		1.716	0.9611		1.716	1.2336
1.718	1.6062		1.718	0.9482		1.718	1.3785
1.72	1.6015		1.72	0.9657		1.72	1.2013
1.722	1.5988		1.722	0.9845		1.722	0.855
1.724	1.649		1.724	1.026		1.724	1.2888
1.726	1.624		1.726	0.9654		1.726	1.1428
1.728	1.5772		1.728	0.9349		1.728	1.064
1.73	1.5627		1.73	0.927		1.73	1.0266
1.732	1.5466		1.732	0.8796		1.732	1.033
1.734	1.6069		1.734	0.9694		1.734	0.9213
1.736	1.5222		1.736	0.8937		1.736	0.9256
1.738	1.558		1.738	0.908		1.738	0.9158
1.74	1.5606		1.74	0.893		1.74	0.9177
1.742	1.5407		1.742	0.8883		1.742	0.8947
1.744	1.618		1.744	0.9037		1.744	0.8714
1.746	1.5903		1.746	0.9218		1.746	1.0526
1.748	1.5863		1.748	0.9159		1.748	0.9034
1.75	1.6257		1.75	0.9871		1.75	1.1024
1.752	1.6613		1.752	0.9969		1.752	1.0811
1.754	1.6603		1.754	1.0029		1.754	1.2316
1.756	1.6052		1.756	0.9464		1.756	1.2898
1.758	1.5495		1.758	0.8768		1.758	1.1496
1.76	1.5736		1.76	0.8596		1.76	1.2282
1.762	1.5934		1.762	0.9152		1.762	1.0628
1.764	1.6307		1.764	0.9034		1.764	1.2917
1.766	1.6333		1.766	0.9387		1.766	1.0502
1.768	1.5662		1.768	0.9548		1.768	1.0307
1.77	1.5725		1.77	0.9375		1.77	0.822
1.772	1.5801		1.772	0.9306		1.772	0.9175
1.774	1.5336		1.774	0.9094		1.774	0.8095
1.776	1.4979		1.776	0.8572		1.776	0.8013
1.778	1.5043		1.778	0.8536		1.778	0.8984
1.78	1.4516		1.78	0.8177		1.78	0.8664
1.782	1.4331		1.782	0.8091		1.782	0.8675
1.784	1.4564		1.784	0.8616		1.784	0.841
1.786	1.5694		1.786	0.9603		1.786	0.7703
1.788	1.5698		1.788	0.9651		1.788	1.1719
1.79	1.5412		1.79	0.9311		1.79	1.1106
1.792	1.4496		1.792	0.8164		1.792	1.0779
1.794	1.4216		1.794	0.785		1.794	0.9994
1.796	1.5396		1.796	0.9623		1.796	0.9304
1.798	1.4426		1.798	0.839		1.798	1.0584
1.8	1.4853		1.8	0.8758		1.8	0.8864
1.802	1.4868		1.802	0.8835		1.802	0.8865
1.804	1.4844		1.804	0.9116		1.804	0.9477
1.806	1.4887		1.806	0.9225		1.806	1.4023
1.808	1.583		1.808	1.0103		1.808	1.4491
1.81	1.6148		1.81	1.0368		1.81	1.5019
1.812	1.723		1.812	1.138		1.812	1.511
1.814	1.5353		1.814	0.9779		1.814	1.3912
1.816	1.5496		1.816	0.9781		1.816	1.3839
1.818	1.4434		1.818	0.8311		1.818	1.0628
1.82	1.5056		1.82	0.9138		1.82	0.871
1.822	1.5083		1.822	0.9348		1.822	0.7725
1.824	1.5029		1.824	0.9097		1.824	0.8337
1.826	1.4807		1.826	0.907		1.826	0.8935
1.828	1.4757		1.828	0.8754		1.828	0.8047
1.83	1.4704		1.83	0.8816		1.83	0.8801
1.832	1.4075		1.832	0.8044		1.832	0.7568
1.834	1.4446		1.834	0.8907		1.834	0.7311
1.836	1.4482		1.836	0.908		1.836	0.7007
1.838	1.3685		1.838	0.7872		1.838	0.8385
1.84	1.4429		1.84	0.892		1.84	0.8365
1.842	1.3815		1.842	0.805		1.842	0.9234
1.844	1.3582		1.844	0.751		1.844	1.0178
1.846	1.3474		1.846	0.7407		1.846	0.7617
1.848	1.4452		1.848	0.8674		1.848	0.839
1.85	1.3518		1.85	0.8055		1.85	0.6823
1.852	1.3349		1.852	0.7459		1.852	1.0168
1.854	1.3706		1.854	0.7593		1.854	0.8247
1.856	1.3505		1.856	0.7204		1.856	1.2152
1.858	1.3603		1.858	0.8063		1.858	0.7607
1.86	1.3868		1.86	0.8418		1.86	1.0088
1.862	1.4065		1.862	0.8379		1.862	0.8534
1.864	1.4201		1.864	0.847		1.864	0.9808
1.866	1.3941		1.866	0.8208		1.866	1.0282
1.868	1.4101		1.868	0.8462		1.868	0.8111
1.87	1.4263		1.87	0.8419		1.87	0.8306
1.872	1.4325		1.872	0.8551		1.872	0.8859
1.874	1.4814		1.874	0.9265		1.874	0.9185
1.876	1.4208		1.876	0.8746		1.876	0.8737
1.878	1.4011		1.878	0.8294		1.878	0.9125
1.88	1.4296		1.88	0.8572		1.88	1.104
1.882	1.4732		1.882	0.8898		1.882	1.1319
1.884	1.4422		1.884	0.8541		1.884	1.1208
1.886	1.4989		1.886	0.9192		1.886	1.0033
1.888	1.5151		1.888	0.8762		1.888	0.9576
1.89	1.574		1.89	0.9558		1.89	0.963
1.892	1.5664		1.892	0.9829		1.892	0.9347
1.894	1.5671		1.894	0.9861		1.894	0.8219
1.896	1.5696		1.896	0.9608		1.896	0.6424
1.898	1.5619		1.898	0.9566		1.898	0.677
1.9	1.5543		1.9	0.9716		1.9	0.7803
1.902	1.5347		1.902	0.9413		1.902	0.8926
1.904	1.5649		1.904	0.9789		1.904	1.1811
1.906	1.5366		1.906	0.9261		1.906	1.2399
1.908	1.4961		1.908	0.873		1.908	0.851
1.91	1.5029		1.91	0.8426		1.91	0.713
1.912	1.5096		1.912	0.8751		1.912	0.8857
1.914	1.5324		1.914	0.8669		1.914	0.9548
1.916	1.4725		1.916	0.8454		1.916	0.7353
1.918	1.5493		1.918	0.9512		1.918	0.7259
1.92	1.5145		1.92	0.9413		1.92	0.7387
1.922	1.568		1.922	1.0048		1.922	1.0381
1.924	1.4803		1.924	0.9715		1.924	1.0341
1.926	1.5188		1.926	0.9926		1.926	0.8129
1.928	1.5289		1.928	0.9465		1.928	1.16
1.93	1.5283		1.93	0.9581		1.93	1.1988
1.932	1.5141		1.932	0.9493		1.932	1.2967
1.934	1.5632		1.934	0.9813		1.934	1.0108
1.936	1.5583		1.936	0.9798		1.936	0.8604
1.938	1.5587		1.938	1.0148		1.938	0.7583
1.94	1.4981		1.94	0.8695		1.94	1.122
1.942	1.4569		1.942	0.8304		1.942	1.1276
1.944	1.4637		1.944	0.8929		1.944	1.0976
1.946	1.5039		1.946	0.9061		1.946	1.2748
1.948	1.4712		1.948	0.9074		1.948	1.0791
1.95	1.4467		1.95	0.8473		1.95	0.9808
1.952	1.4633		1.952	0.8624		1.952	1.0486
1.954	1.5093		1.954	0.8622		1.954	0.8881
1.956	1.4614		1.956	0.8797		1.956	1.0133
1.958	1.4953		1.958	0.8813		1.958	1.0912
1.96	1.4893		1.96	0.878		1.96	1.1725
1.962	1.4931		1.962	0.9002		1.962	1.126
1.964	1.536		1.964	0.9575		1.964	0.87
1.966	1.475		1.966	0.868		1.966	0.9731
1.968	1.4484		1.968	0.8748		1.968	1.2494
1.97	1.514		1.97	0.8963		1.97	1.1243
1.972	1.4696		1.972	0.8751		1.972	0.996
1.974	1.4899		1.974	0.8409		1.974	0.9124
1.976	1.4855		1.976	0.8663		1.976	1.1151
1.978	1.5995		1.978	0.9642		1.978	0.8896
1.98	1.5275		1.98	0.8989		1.98	0.9923
1.982	1.5432		1.982	0.8974		1.982	0.9798
1.984	1.5271		1.984	0.8731		1.984	1.2283
1.986	1.5536		1.986	0.8966		1.986	1.1482
1.988	1.5884		1.988	0.9062		1.988	1.3099
1.99	1.5368		1.99	0.8623		1.99	1.0686
1.992	1.5933		1.992	0.9284		1.992	1.2247
1.994	1.607		1.994	0.9427		1.994	1.2087
1.996	1.6093		1.996	0.9728		1.996	1.0299
1.998	1.5728		1.998	0.9588		1.998	1.2475
2	1.5598		2	0.9029		2	0.9197
2.002	1.676		2.002	1.0404		2.002	1.2005
2.004	1.6098		2.004	0.9906		2.004	1.2456
2.006	1.6325		2.006	0.9693		2.006	1.1988
2.008	1.5806		2.008	0.9335		2.008	1.0934
2.01	1.5582		2.01	0.8889		2.01	0.9042
2.012	1.5805		2.012	0.9479		2.012	1.1307
2.014	1.5811		2.014	0.9863		2.014	1.1012
2.016	1.6075		2.016	1.0018		2.016	1.2241
2.018	1.4992		2.018	0.8181		2.018	1.4053
2.02	1.5905		2.02	0.9282		2.02	0.886
2.022	1.6347		2.022	0.9597		2.022	0.9022
2.024	1.5715		2.024	0.8955		2.024	0.8473
2.026	1.6648		2.026	1.0266		2.026	0.8883
2.028	1.6415		2.028	0.9903		2.028	1.2054
2.03	1.5791		2.03	0.9053		2.03	1.0884
2.032	1.5097		2.032	0.8282		2.032	1.3631
2.034	1.5499		2.034	0.882		2.034	1.3476
2.036	1.5428		2.036	0.956		2.036	1.2981
2.038	1.5371		2.038	0.9418		2.038	1.2233
2.04	1.5775		2.04	0.9651		2.04	1.3157
2.042	1.5921		2.042	0.9394		2.042	1.4881
2.044	1.5468		2.044	0.9042		2.044	1.3224
2.046	1.5182		2.046	0.9092		2.046	1.5018
2.048	1.5387		2.048	0.9266		2.048	1.2917
2.05	1.574		2.05	0.9824		2.05	1.2078
2.052	1.5609		2.052	0.9858		2.052	1.3402
2.054	1.5253		2.054	0.9687		2.054	1.432
2.056	1.4948		2.056	0.9098		2.056	1.2515
2.058	1.4874		2.058	0.916		2.058	1.2983
2.06	1.5212		2.06	0.9612		2.06	1.2886
2.062	1.5047		2.062	0.9014		2.062	1.3565
2.064	1.4937		2.064	0.8964		2.064	1.1968
2.066	1.4166		2.066	0.8115		2.066	1.0235
2.068	1.4457		2.068	0.7877		2.068	1.3931
2.07	1.4559		2.07	0.8914		2.07	1.1118
2.072	1.4482		2.072	0.8494		2.072	1.2522
2.074	1.4427		2.074	0.8392		2.074	1.3332
2.076	1.4886		2.076	0.8792		2.076	1.3193
2.078	1.4934		2.078	0.9058		2.078	1.1843
2.08	1.5615		2.08	0.9672		2.08	1.171
2.082	1.6034		2.082	0.9776		2.082	1.3897
2.084	1.6282		2.084	0.9977		2.084	1.1805
2.086	1.5108		2.086	0.8896		2.086	1.1365
2.088	1.5798		2.088	0.9251		2.088	1.2445
2.09	1.6151		2.09	0.9769		2.09	1.1159
2.092	1.5898		2.092	0.9772		2.092	1.259
2.094	1.509		2.094	0.9346		2.094	1.125
2.096	1.5071		2.096	0.8912		2.096	0.9577
2.098	1.4671		2.098	0.8881		2.098	0.9228
2.1	1.5296		2.1	0.9441		2.1	1.4236
2.102	1.4508		2.102	0.8417		2.102	1.3333
2.104	1.5087		2.104	0.8852		2.104	1.2319
2.106	1.5164		2.106	0.8991		2.106	1.3279
2.108	1.5055		2.108	0.8795		2.108	1.3378
2.11	1.5353		2.11	0.8943		2.11	1.1604
2.112	1.5533		2.112	0.9008		2.112	1.2015
2.114	1.5465		2.114	0.9046		2.114	1.1982
2.116	1.6013		2.116	0.9786		2.116	1.0597
2.118	1.6209		2.118	0.9825		2.118	1.0914
2.12	1.6129		2.12	0.9697		2.12	1.0673
2.122	1.6358		2.122	0.9802		2.122	1.3052
2.124	1.6475		2.124	0.9906		2.124	1.392
2.126	1.6879		2.126	1.0516		2.126	1.2438
2.128	1.66		2.128	1.046		2.128	1.3721
2.13	1.6254		2.13	1.0293		2.13	1.1889
2.132	1.6475		2.132	1.0408		2.132	1.1616
2.134	1.5696		2.134	0.9537		2.134	1.2948
2.136	1.529		2.136	0.9615		2.136	1.0127
2.138	1.5542		2.138	1.0157		2.138	1.0055
2.14	1.5948		2.14	1.0476		2.14	0.9486
2.142	1.6054		2.142	1.0575		2.142	1.3313
2.144	1.4768		2.144	0.9323		2.144	1.2497
2.146	1.5057		2.146	0.9537		2.146	1.0951
2.148	1.5545		2.148	0.9866		2.148	1.1923
2.15	1.4884		2.15	0.8992		2.15	1.2211
2.152	1.5679		2.152	0.9729		2.152	1.0871
2.154	1.585		2.154	0.973		2.154	1.2048
2.156	1.6159		2.156	1.0259		2.156	1.2508
2.158	1.6104		2.158	1.0371		2.158	1.352
2.16	1.584		2.16	0.9589		2.16	1.3975
2.162	1.5326		2.162	0.8971		2.162	1.281
2.164	1.532		2.164	0.9566		2.164	1.2868
2.166	1.567		2.166	1.016		2.166	1.4759
2.168	1.546		2.168	0.9408		2.168	1.3577
2.17	1.573		2.17	0.9704		2.17	1.0533
2.172	1.444		2.172	0.807		2.172	1.1949
2.174	1.5488		2.174	0.9261		2.174	1.2645
2.176	1.554		2.176	0.9176		2.176	1.2031
2.178	1.4817		2.178	0.8849		2.178	1.0685
2.18	1.4611		2.18	0.8734		2.18	1.1715
2.182	1.4377		2.182	0.8136		2.182	1.2042
2.184	1.48		2.184	0.9098		2.184	1.2147
2.186	1.4078		2.186	0.8015		2.186	1.1501
2.188	1.3816		2.188	0.7701		2.188	1.3428
2.19	1.4511		2.19	0.8378		2.19	1.3384
2.192	1.4325		2.192	0.83		2.192	1.3055
2.194	1.4586		2.194	0.8559		2.194	1.2055
2.196	1.4766		2.196	0.8711		2.196	1.2531
2.198	1.5091		2.198	0.8892		2.198	1.369
2.2	1.4668		2.2	0.8645		2.2	1.0864
2.202	1.4578		2.202	0.8318		2.202	1.348
2.204	1.418		2.204	0.7984		2.204	1.2647
2.206	1.4943		2.206	0.879		2.206	1.2777
2.208	1.5026		2.208	0.9161		2.208	1.2897
2.21	1.4946		2.21	0.9026		2.21	1.3101
2.212	1.4685		2.212	0.863		2.212	1.1059
2.214	1.483		2.214	0.9101		2.214	1.1215
2.216	1.4991		2.216	0.9731		2.216	1.247
2.218	1.5511		2.218	0.9242		2.218	1.047
2.22	1.5719		2.22	1.0051		2.22	1.2498
2.222	1.5097		2.222	0.9124		2.222	1.2437
2.224	1.5184		2.224	0.9541		2.224	1.0987
2.226	1.5846		2.226	0.975		2.226	1.3727
2.228	1.6126		2.228	1.0296		2.228	1.305
2.23	1.5277		2.23	0.9483		2.23	1.4372
2.232	1.4642		2.232	0.8992		2.232	1.2589
2.234	1.4732		2.234	0.8728		2.234	1.1925
2.236	1.5383		2.236	0.9345		2.236	1.1918
2.238	1.468		2.238	0.8837		2.238	1.2242
2.24	1.5024		2.24	0.9037		2.24	1.3253
2.242	1.473		2.242	0.8719		2.242	1.3247
2.244	1.4712		2.244	0.8658		2.244	1.1928
2.246	1.5124		2.246	0.8826		2.246	1.2616
2.248	1.5198		2.248	0.8623		2.248	1.1813
2.25	1.5428		2.25	0.911		2.25	1.3771
2.252	1.5362		2.252	0.905		2.252	1.3746
2.254	1.5278		2.254	0.9221		2.254	1.3505
2.256	1.4786		2.256	0.8746		2.256	1.1082
2.258	1.4408		2.258	0.8075		2.258	1.1561
2.26	1.5082		2.26	0.9536		2.26	1.2792
2.262	1.4784		2.262	0.8857		2.262	1.2011
2.264	1.5115		2.264	0.8914		2.264	1.2916
2.266	1.5501		2.266	0.9473		2.266	1.0845
2.268	1.496		2.268	0.905		2.268	1.2696
2.27	1.5594		2.27	0.9835		2.27	1.2111
2.272	1.5945		2.272	1.013		2.272	1.159
2.274	1.5511		2.274	0.9632		2.274	1.2832
2.276	1.5125		2.276	0.9678		2.276	1.04
2.278	1.4971		2.278	0.9626		2.278	1.1306
2.28	1.4842		2.28	0.9286		2.28	1.1895
2.282	1.5897		2.282	1.049		2.282	1.3757
2.284	1.5238		2.284	0.9748		2.284	1.3321
2.286	1.5376		2.286	1.0528		2.286	1.3299
2.288	1.4323		2.288	0.8794		2.288	1.1077
2.29	1.4645		2.29	0.9046		2.29	1.2521
2.292	1.496		2.292	0.9709		2.292	1.3068
2.294	1.4589		2.294	0.9165		2.294	1.1471
2.296	1.4489		2.296	0.9055		2.296	1.3353
2.298	1.4476		2.298	0.9045		2.298	1.4937
2.3	1.5053		2.3	0.9794		2.3	1.278
2.302	1.4849		2.302	0.9549		2.302	1.2096
2.304	1.4816		2.304	0.9463		2.304	1.2517
2.306	1.4221		2.306	0.8867		2.306	1.2779
2.308	1.4077		2.308	0.8262		2.308	1.285
2.31	1.4081		2.31	0.8666		2.31	1.2823
2.312	1.4416		2.312	0.8759		2.312	1.2732
2.314	1.4798		2.314	0.9115		2.314	1.3048
2.316	1.5049		2.316	0.9417		2.316	1.3947
2.318	1.4377		2.318	0.8234		2.318	1.3256
2.32	1.4039		2.32	0.8183		2.32	1.2886
2.322	1.4393		2.322	0.8565		2.322	1.194
2.324	1.354		2.324	0.7821		2.324	1.2787
2.326	1.4042		2.326	0.8636		2.326	1.06
2.328	1.4016		2.328	0.8172		2.328	1.1323
2.33	1.4773		2.33	0.9284		2.33	0.9249
2.332	1.3616		2.332	0.7612		2.332	0.9209
2.334	1.3949		2.334	0.8229		2.334	1.1972
2.336	1.37		2.336	0.8073		2.336	1.3129
2.338	1.3946		2.338	0.7773		2.338	1.2549
2.34	1.4078		2.34	0.8524		2.34	1.2405
2.342	1.3674		2.342	0.7631		2.342	1.2811
2.344	1.3357		2.344	0.7731		2.344	1.2235
2.346	1.3507		2.346	0.8066		2.346	1.0304
2.348	1.399		2.348	0.8581		2.348	1.0536
2.35	1.4013		2.35	0.8372		2.35	1.1072
2.352	1.3531		2.352	0.8412		2.352	1.3053
2.354	1.3387		2.354	0.7917		2.354	1.2278
2.356	1.4462		2.356	0.8769		2.356	1.0785
2.358	1.4193		2.358	0.8114		2.358	1.1447
2.36	1.4873		2.36	0.901		2.36	1.4871
2.362	1.4558		2.362	0.8594		2.362	1.4707
2.364	1.4392		2.364	0.8816		2.364	1.2577
2.366	1.4566		2.366	0.8589		2.366	1.3128
2.368	1.3907		2.368	0.8129		2.368	1.2454
2.37	1.4921		2.37	0.9193		2.37	1.2966
2.372	1.4031		2.372	0.8281		2.372	1.0849
2.374	1.4409		2.374	0.8488		2.374	1.0534
2.376	1.475		2.376	0.9214		2.376	1.0899
2.378	1.4053		2.378	0.8554		2.378	1.2077
2.38	1.4193		2.38	0.8867		2.38	1.2742
2.382	1.4584		2.382	0.8907		2.382	1.1494
2.384	1.491		2.384	0.9186		2.384	1.3545
2.386	1.4891		2.386	0.9178		2.386	1.2653
2.388	1.5529		2.388	1.0071		2.388	1.2081
2.39	1.5083		2.39	0.9603		2.39	1.3265
2.392	1.5201		2.392	0.9903		2.392	1.214
2.394	1.5044		2.394	0.9415		2.394	1.2776
2.396	1.4928		2.396	0.8901		2.396	1.3505
2.398	1.472		2.398	0.9236		2.398	1.4033
2.4	1.4231		2.4	0.888		2.4	1.2746
2.402	1.3876		2.402	0.831		2.402	1.2001
2.404	1.3817		2.404	0.8292		2.404	1.316
2.406	1.3585		2.406	0.7511		2.406	1.324
2.408	1.4176		2.408	0.8426		2.408	1.2635
2.41	1.4247		2.41	0.8738		2.41	1.4476
2.412	1.3966		2.412	0.8036		2.412	1.5328
2.414	1.409		2.414	0.835		2.414	1.4912
2.416	1.4355		2.416	0.8624		2.416	1.2058
2.418	1.452		2.418	0.8953		2.418	1.221
2.42	1.4229		2.42	0.8298		2.42	1.4575
2.422	1.4317		2.422	0.865		2.422	1.3686
2.424	1.4636		2.424	0.9038		2.424	1.3724
2.426	1.4344		2.426	0.8828		2.426	1.2226
2.428	1.4392		2.428	0.8973		2.428	1.109
2.43	1.4208		2.43	0.8381		2.43	1.1338
2.432	1.4353		2.432	0.9007		2.432	1.2864
2.434	1.4301		2.434	0.8858		2.434	1.3234
2.436	1.3933		2.436	0.8824		2.436	1.2036
2.438	1.3372		2.438	0.765		2.438	1.3189
2.44	1.3607		2.44	0.85		2.44	1.3523
2.442	1.458		2.442	0.9419		2.442	1.3899
2.444	1.3951		2.444	0.8484		2.444	1.3384
2.446	1.3893		2.446	0.8446		2.446	1.2191
2.448	1.3693		2.448	0.772		2.448	1.3661
2.45	1.3595		2.45	0.7674		2.45	1.3853
2.452	1.3072		2.452	0.7436		2.452	1.4327
2.454	1.2968		2.454	0.7522		2.454	1.3192
2.456	1.324		2.456	0.7806		2.456	1.2913
2.458	1.3107		2.458	0.7482		2.458	1.3305
2.46	1.3445		2.46	0.8165		2.46	1.1716
2.462	1.3815		2.462	0.8099		2.462	1.3227
2.464	1.369		2.464	0.7775		2.464	1.4087
2.466	1.3225		2.466	0.7493		2.466	1.2791
2.468	1.3641		2.468	0.8154		2.468	1.3364
2.47	1.3418		2.47	0.816		2.47	1.3648
2.472	1.3477		2.472	0.7769		2.472	1.392
2.474	1.3701		2.474	0.8522		2.474	1.1742
2.476	1.3947		2.476	0.8645		2.476	1.3491
2.478	1.3373		2.478	0.7828		2.478	1.2591
2.48	1.3724		2.48	0.8424		2.48	1.2778
2.482	1.4177		2.482	0.9216		2.482	1.2486
2.484	1.3782		2.484	0.8834		2.484	1.2124
2.486	1.4568		2.486	0.9927		2.486	1.3458
2.488	1.5107		2.488	1.0642		2.488	1.2529
2.49	1.4442		2.49	0.9578		2.49	1.205
2.492	1.4441		2.492	0.9441		2.492	1.2823
2.494	1.4052		2.494	0.9097		2.494	1.1711
2.496	1.3616		2.496	0.8342		2.496	1.2779
2.498	1.4565		2.498	0.9707		2.498	1.3992
2.5	1.3296		2.5	0.8278		2.5	1.318
2.502	1.3473		2.502	0.8142		2.502	1.2894
2.504	1.3512		2.504	0.8411		2.504	1.2059
2.506	1.3223		2.506	0.7882		2.506	1.1577
2.508	1.362		2.508	0.8065		2.508	1.2198
2.51	1.3532		2.51	0.8119		2.51	1.2761
2.512	1.3682		2.512	0.8312		2.512	1.1349
2.514	1.4177		2.514	0.9094		2.514	1.1835
2.516	1.327		2.516	0.7773		2.516	1.1469
2.518	1.3211		2.518	0.7423		2.518	1.1393
2.52	1.3466		2.52	0.8011		2.52	1.3631
2.522	1.3293		2.522	0.773		2.522	1.2348
2.524	1.3229		2.524	0.7666		2.524	1.3901
2.526	1.283		2.526	0.7778		2.526	1.298
2.528	1.3291		2.528	0.8185		2.528	1.3165
2.53	1.281		2.53	0.7257		2.53	1.1792
2.532	1.335		2.532	0.775		2.532	1.3029
2.534	1.322		2.534	0.7921		2.534	1.2176
2.536	1.2856		2.536	0.7876		2.536	1.254
2.538	1.3244		2.538	0.7403		2.538	1.3069
2.54	1.2926		2.54	0.7484		2.54	1.3289
2.542	1.2879		2.542	0.7249		2.542	1.2218
2.544	1.2969		2.544	0.7355		2.544	1.0919
2.546	1.2965		2.546	0.7884		2.546	1.0849
2.548	1.3562		2.548	0.8304		2.548	1.1697
2.55	1.2688		2.55	0.7175		2.55	1.2942
2.552	1.337		2.552	0.8049		2.552	1.35
2.554	1.2742		2.554	0.7456		2.554	1.2167
2.556	1.3608		2.556	0.8902		2.556	1.1769
2.558	1.392		2.558	0.9118		2.558	1.255
2.56	1.3266		2.56	0.8549		2.56	1.1396
2.562	1.3539		2.562	0.8633		2.562	1.149
2.564	1.4403		2.564	0.9922		2.564	1.108
2.566	1.4787		2.566	1.0181		2.566	1.2606
2.568	1.3561		2.568	0.8634		2.568	1.2395
2.57	1.3587		2.57	0.8431		2.57	1.2659
2.572	1.3675		2.572	0.8365		2.572	1.416
2.574	1.4056		2.574	0.8926		2.574	1.1554
2.576	1.3358		2.576	0.8168		2.576	1.223
2.578	1.359		2.578	0.8171		2.578	1.281
2.58	1.352		2.58	0.8181		2.58	1.2366
2.582	1.418		2.582	0.8892		2.582	1.3733
2.584	1.3889		2.584	0.8331		2.584	1.25
2.586	1.408		2.586	0.8658		2.586	1.3831
2.588	1.3983		2.588	0.8248		2.588	1.3209
2.59	1.4371		2.59	0.8784		2.59	1.2835
2.592	1.4436		2.592	0.9115		2.592	1.3216
2.594	1.4384		2.594	0.9512		2.594	1.2751
2.596	1.3975		2.596	0.8904		2.596	1.1003
2.598	1.4556		2.598	0.9636		2.598	1.3884
2.6	1.4895		2.6	0.9628		2.6	1.4739
2.602	1.4085		2.602	0.9034		2.602	1.3439
2.604	1.4013		2.604	0.8863		2.604	1.2649
2.606	1.3917		2.606	0.8888		2.606	1.4066
2.608	1.3549		2.608	0.8053		2.608	1.4047
2.61	1.3677		2.61	0.8546		2.61	1.4041
2.612	1.4331		2.612	0.9126		2.612	1.4073
2.614	1.4447		2.614	0.9018		2.614	1.4952
2.616	1.4003		2.616	0.8363		2.616	1.2835
2.618	1.4383		2.618	0.9408		2.618	1.3981
2.62	1.3646		2.62	0.8145		2.62	1.2547
2.622	1.432		2.622	0.9009		2.622	1.4274
2.624	1.4238		2.624	0.8914		2.624	1.3084
2.626	1.4483		2.626	0.9258		2.626	1.4602
2.628	1.4476		2.628	0.9181		2.628	1.436
2.63	1.4864		2.63	0.9487		2.63	1.4319
2.632	1.4461		2.632	0.913		2.632	1.3248
2.634	1.4214		2.634	0.9188		2.634	1.1698
2.636	1.4679		2.636	1.0037		2.636	1.3112
2.638	1.3521		2.638	0.8231		2.638	1.3488
2.64	1.4011		2.64	0.8853		2.64	1.2954
2.642	1.3985		2.642	0.904		2.642	1.4767
2.644	1.3721		2.644	0.8585		2.644	1.2903
2.646	1.3328		2.646	0.7944		2.646	1.2426
2.648	1.3281		2.648	0.814		2.648	1.118
2.65	1.3716		2.65	0.8452		2.65	1.4625
2.652	1.3749		2.652	0.8125		2.652	1.3867
2.654	1.3925		2.654	0.8758		2.654	1.1606
2.656	1.3839		2.656	0.8216		2.656	1.1212
2.658	1.4381		2.658	0.9226		2.658	1.4166
2.66	1.3767		2.66	0.8603		2.66	1.3463
2.662	1.4246		2.662	0.9145		2.662	1.1021
2.664	1.4616		2.664	0.9249		2.664	1.0671
2.666	1.4855		2.666	0.9204		2.666	1.2832
2.668	1.4649		2.668	0.9317		2.668	1.1753
2.67	1.4256		2.67	0.844		2.67	1.2846
2.672	1.4812		2.672	0.9536		2.672	1.4733
2.674	1.484		2.674	0.9309		2.674	1.2655
2.676	1.6137		2.676	1.0917		2.676	1.3627
2.678	1.5596		2.678	1.0082		2.678	1.1644
2.68	1.4419		2.68	0.8558		2.68	1.1461
2.682	1.484		2.682	0.9248		2.682	1.1778
2.684	1.5666		2.684	1.0205		2.684	1.3319
2.686	1.4995		2.686	0.933		2.686	1.2896
2.688	1.4845		2.688	0.9183		2.688	1.4239
2.69	1.4869		2.69	0.9437		2.69	1.414
2.692	1.4098		2.692	0.8507		2.692	1.5191
2.694	1.421		2.694	0.8778		2.694	1.0994
2.696	1.4153		2.696	0.8447		2.696	1.2954
2.698	1.4185		2.698	0.8814		2.698	1.2853
2.7	1.39		2.7	0.843		2.7	1.2835
2.702	1.3539		2.702	0.7564		2.702	1.4183
2.704	1.395		2.704	0.7937		2.704	1.5085
2.706	1.423		2.706	0.8957		2.706	1.4631
2.708	1.3465		2.708	0.7755		2.708	1.3344
2.71	1.3384		2.71	0.7228		2.71	1.276
2.712	1.3398		2.712	0.7377		2.712	1.3382
2.714	1.4037		2.714	0.8048		2.714	1.2105
2.716	1.4112		2.716	0.8709		2.716	1.2699
2.718	1.3755		2.718	0.8702		2.718	1.1756
2.72	1.4253		2.72	0.9031		2.72	1.2677
2.722	1.3646		2.722	0.8636		2.722	1.4735
2.724	1.3652		2.724	0.846		2.724	1.2018
2.726	1.3132		2.726	0.8057		2.726	1.4039
2.728	1.361		2.728	0.8397		2.728	1.2981
2.73	1.4097		2.73	0.9203		2.73	1.4535
2.732	1.3435		2.732	0.8996		2.732	1.2543
2.734	1.5095		2.734	1.1038		2.734	1.4353
2.736	1.4346		2.736	1.0015		2.736	1.4142
2.738	1.4221		2.738	0.9958		2.738	1.5352
2.74	1.4185		2.74	0.9777		2.74	1.5657
2.742	1.4156		2.742	0.9734		2.742	1.2487
2.744	1.3801		2.744	0.9464		2.744	1.4738
2.746	1.4394		2.746	1.0091		2.746	1.3179
2.748	1.3573		2.748	0.8804		2.748	1.1431
2.75	1.4358		2.75	0.9367		2.75	0.9803
2.752	1.4607		2.752	0.9882		2.752	1.0666
2.754	1.4493		2.754	0.983		2.754	1.3494
2.756	1.4304		2.756	0.9469		2.756	1.1845
2.758	1.3801		2.758	0.9376		2.758	1.1601
2.76	1.3976		2.76	0.891		2.76	1.3792
2.762	1.3884		2.762	0.8932		2.762	1.085
2.764	1.4114		2.764	0.8883		2.764	1.371
2.766	1.4068		2.766	0.842		2.766	1.4077
2.768	1.4414		2.768	0.8766		2.768	1.3501
2.77	1.4213		2.77	0.8923		2.77	1.303
2.772	1.4044		2.772	0.902		2.772	1.3297
2.774	1.3906		2.774	0.886		2.774	1.123
2.776	1.4122		2.776	0.9013		2.776	1.2717
2.778	1.4756		2.778	0.9421		2.778	1.3753
2.78	1.4526		2.78	0.9293		2.78	1.2798
2.782	1.4614		2.782	0.935		2.782	1.3248
2.784	1.3949		2.784	0.8434		2.784	1.2275
2.786	1.4986		2.786	0.9678		2.786	1.3402
2.788	1.4892		2.788	0.9809		2.788	1.3139
2.79	1.3777		2.79	0.8766		2.79	1.3288
2.792	1.3357		2.792	0.8066		2.792	1.2482
2.794	1.402		2.794	0.9156		2.794	1.4865
2.796	1.3243		2.796	0.7987		2.796	1.1194
2.798	1.379		2.798	0.8985		2.798	1.2999
2.8	1.3934		2.8	0.9123		2.8	1.3428
2.802	1.3864		2.802	0.9044		2.802	1.249
2.804	1.3906		2.804	0.8958		2.804	1.2403
2.806	1.4264		2.806	0.9589		2.806	1.3412
2.808	1.4044		2.808	0.8437		2.808	1.3012
2.81	1.4224		2.81	0.9359		2.81	1.151
2.812	1.4148		2.812	0.9413		2.812	1.2643
2.814	1.4013		2.814	0.8783		2.814	1.3972
2.816	1.5367		2.816	0.9995		2.816	1.4454
2.818	1.5107		2.818	0.9842		2.818	1.4296
2.82	1.4418		2.82	0.916		2.82	1.3463
2.822	1.4467		2.822	0.9142		2.822	1.3318
2.824	1.4658		2.824	0.914		2.824	1.4697
2.826	1.494		2.826	0.8977		2.826	1.571
2.828	1.481		2.828	0.9071		2.828	1.5536
2.83	1.4143		2.83	0.9035		2.83	1.4941
2.832	1.3755		2.832	0.8363		2.832	1.4429
2.834	1.4009		2.834	0.8627		2.834	1.3356
2.836	1.4037		2.836	0.8501		2.836	1.5503
2.838	1.3982		2.838	0.7531		2.838	1.7368
2.84	1.3634		2.84	0.7819		2.84	1.3793
2.842	1.4463		2.842	0.9216		2.842	1.5675
2.844	1.5023		2.844	0.9742		2.844	1.5333
2.846	1.444		2.846	0.8933		2.846	1.5838
2.848	1.489		2.848	0.9719		2.848	1.6139
2.85	1.4662		2.85	0.9999		2.85	1.7529
2.852	1.4242		2.852	0.9603		2.852	1.5816
2.854	1.4434		2.854	0.9743		2.854	1.449
2.856	1.4566		2.856	0.9799		2.856	1.6724
2.858	1.3879		2.858	0.8953		2.858	1.7229
2.86	1.4505		2.86	0.9478		2.86	1.4485
2.862	1.5256		2.862	1.0576		2.862	1.5661
2.864	1.5383		2.864	1.0889		2.864	1.4391
2.866	1.4492		2.866	0.9296		2.866	1.4947
2.868	1.4027		2.868	0.9123		2.868	1.6257
2.87	1.397		2.87	0.885		2.87	1.2234
2.872	1.3913		2.872	0.8945		2.872	1.4002
2.874	1.387		2.874	0.9024		2.874	1.0901
2.876	1.4456		2.876	0.9004		2.876	1.2685
2.878	1.4357		2.878	0.8833		2.878	1.361
2.88	1.4526		2.88	0.9219		2.88	1.3661
2.882	1.4852		2.882	0.9974		2.882	1.3478
2.884	1.4571		2.884	0.9701		2.884	1.5421
2.886	1.4635		2.886	0.979		2.886	1.6048
2.888	1.3084		2.888	0.7619		2.888	1.4789
2.89	1.3698		2.89	0.7825		2.89	1.4802
2.892	1.3482		2.892	0.7771		2.892	1.3493
2.894	1.3939		2.894	0.793		2.894	1.5619
2.896	1.4455		2.896	0.8888		2.896	1.4306
2.898	1.4362		2.898	0.8831		2.898	1.4904
2.9	1.4628		2.9	0.8578		2.9	1.5345
2.902	1.3937		2.902	0.856		2.902	1.0051
2.904	1.4402		2.904	0.8691		2.904	0.7973
2.906	1.4153		2.906	0.8914		2.906	1.2955
2.908	1.3762		2.908	0.8274		2.908	1.3257
2.91	1.3771		2.91	0.8477		2.91	1.226
2.912	1.382		2.912	0.8381		2.912	1.309
2.914	1.3684		2.914	0.7964		2.914	0.9756
2.916	1.3571		2.916	0.8106		2.916	1.0778
2.918	1.3834		2.918	0.8364		2.918	1.1124
2.92	1.3476		2.92	0.8082		2.92	0.88
2.922	1.3653		2.922	0.8413		2.922	1.0106
2.924	1.3751		2.924	0.8619		2.924	0.8413
2.926	1.349		2.926	0.7901		2.926	0.8828
2.928	1.3999		2.928	0.8569		2.928	0.8785
2.93	1.4235		2.93	0.8795		2.93	0.9286
2.932	1.3957		2.932	0.8857		2.932	0.9958
2.934	1.5105		2.934	1.0047		2.934	0.9773
2.936	1.4758		2.936	0.9244		2.936	0.7965
2.938	1.4221		2.938	0.8719		2.938	0.9285
2.94	1.4316		2.94	0.8965		2.94	0.8782
2.942	1.427		2.942	0.9224		2.942	0.9791
2.944	1.4686		2.944	0.9779		2.944	0.8497
2.946	1.4314		2.946	0.8998		2.946	0.7724
2.948	1.4543		2.948	0.9248		2.948	0.8654
2.95	1.4102		2.95	0.8762		2.95	0.8478
2.952	1.4288		2.952	0.8844		2.952	0.7073
2.954	1.4335		2.954	0.8779		2.954	0.7303
2.956	1.4244		2.956	0.8433		2.956	0.9422
2.958	1.3736		2.958	0.7688		2.958	0.6864
2.96	1.3516		2.96	0.8044		2.96	0.8452
2.962	1.3357		2.962	0.8354		2.962	0.7615
2.964	1.4308		2.964	0.8858		2.964	0.836
2.966	1.4137		2.966	0.8671		2.966	0.9036
2.968	1.4726		2.968	0.894		2.968	0.8334
2.97	1.4062		2.97	0.8747		2.97	0.9718
2.972	1.3827		2.972	0.8178		2.972	0.8279
2.974	1.4195		2.974	0.87		2.974	0.9968
2.976	1.4114		2.976	0.8712		2.976	1.1307
2.978	1.3757		2.978	0.815		2.978	0.9774
2.98	1.339		2.98	0.7599		2.98	0.781
2.982	1.4317		2.982	0.8725		2.982	1.1798
2.984	1.4158		2.984	0.8704		2.984	1.2375
2.986	1.4015		2.986	0.8541		2.986	1.3139
2.988	1.4204		2.988	0.8975		2.988	1.0284
2.99	1.3885		2.99	0.8376		2.99	1.2744
2.992	1.4027		2.992	0.8353		2.992	1.1866
2.994	1.5061		2.994	1.0195		2.994	1.0065
2.996	1.4502		2.996	0.8522		2.996	0.9108
2.998	1.4578		2.998	0.8973		2.998	0.9796
3	1.4944		3	0.9455		3	1.0567
3.002	1.4767		3.002	0.9537		3.002	1.0039
3.004	1.5112		3.004	1.0104		3.004	0.9706
3.006	1.4001		3.006	0.851		3.006	0.958
3.008	1.4945		3.008	0.9187		3.008	1.177
3.01	1.4642		3.01	0.8434		3.01	1.1684
3.012	1.445		3.012	0.8383		3.012	0.9022
3.014	1.4174		3.014	0.8347		3.014	0.8958
3.016	1.4876		3.016	0.9082		3.016	1.2007
3.018	1.4458		3.018	0.88		3.018	1.1662
3.02	1.4225		3.02	0.8246		3.02	1.1977
3.022	1.455		3.022	0.8665		3.022	1.1229
3.024	1.4612		3.024	0.8725		3.024	1.2117
3.026	1.4219		3.026	0.8403		3.026	1.2934
3.028	1.4386		3.028	0.8727		3.028	1.4695
3.03	1.3966		3.03	0.8586		3.03	1.1812
3.032	1.3863		3.032	0.8135		3.032	1.3753
3.034	1.4007		3.034	0.8716		3.034	1.2591
3.036	1.3949		3.036	0.8726		3.036	1.3275
3.038	1.4683		3.038	0.9531		3.038	1.349
3.04	1.4718		3.04	0.951		3.04	1.3066
3.042	1.3968		3.042	0.8754		3.042	1.2307
3.044	1.4758		3.044	0.981		3.044	1.2468
3.046	1.4974		3.046	0.9875		3.046	1.3109
3.048	1.522		3.048	1.0044		3.048	1.3005
3.05	1.5231		3.05	0.9971		3.05	1.1697
3.052	1.5022		3.052	0.975		3.052	1.1724
3.054	1.4172		3.054	0.8931		3.054	1.2707
3.056	1.3989		3.056	0.9201		3.056	1.3644
3.058	1.4982		3.058	1.0083		3.058	1.3535
3.06	1.462		3.06	0.9366		3.06	1.2953
3.062	1.5209		3.062	1.0015		3.062	1.4412
3.064	1.5085		3.064	1.0434		3.064	1.3419
3.066	1.4643		3.066	1.0038		3.066	1.4144
3.068	1.4712		3.068	0.9761		3.068	1.1529
3.07	1.4764		3.07	0.9507		3.07	1.3073
3.072	1.4102		3.072	0.8613		3.072	1.2693
3.074	1.4108		3.074	0.8802		3.074	1.314
3.076	1.4324		3.076	0.9149		3.076	1.3901
3.078	1.45		3.078	0.9366		3.078	1.2263
3.08	1.4266		3.08	0.8643		3.08	1.273
3.082	1.4521		3.082	0.8979		3.082	1.2449
3.084	1.398		3.084	0.8061		3.084	1.4635
3.086	1.4292		3.086	0.8826		3.086	1.4167
3.088	1.3901		3.088	0.857		3.088	1.1349
3.09	1.4062		3.09	0.8987		3.09	1.2648
3.092	1.3695		3.092	0.7719		3.092	1.2732
3.094	1.4407		3.094	0.9076		3.094	1.4151
3.096	1.4812		3.096	0.9531		3.096	1.3471
3.098	1.4511		3.098	0.9169		3.098	1.374
3.1	1.4056		3.1	0.8649		3.1	1.4494
3.102	1.3897		3.102	0.8376		3.102	1.3525
3.104	1.5101		3.104	1.0151		3.104	1.3215
3.106	1.4914		3.106	1.0028		3.106	1.3327
3.108	1.4509		3.108	0.9329		3.108	1.3314
3.11	1.4518		3.11	0.8965		3.11	1.1457
3.112	1.5116		3.112	0.9952		3.112	1.3787
3.114	1.4552		3.114	0.9408		3.114	1.4909
3.116	1.4754		3.116	0.9697		3.116	1.4246
3.118	1.4089		3.118	0.873		3.118	1.3878
3.12	1.4537		3.12	0.9525		3.12	1.1839
3.122	1.4604		3.122	0.9576		3.122	1.2272
3.124	1.3874		3.124	0.893		3.124	1.3507
3.126	1.4294		3.126	0.9228		3.126	1.4113
3.128	1.3902		3.128	0.8574		3.128	1.2379
3.13	1.3838		3.13	0.8664		3.13	1.4584
3.132	1.4174		3.132	0.8951		3.132	1.2276
3.134	1.3566		3.134	0.8309		3.134	1.3434
3.136	1.2997		3.136	0.7689		3.136	1.3427
3.138	1.358		3.138	0.8436		3.138	1.386
3.14	1.3581		3.14	0.8435		3.14	1.3636
3.142	1.3978		3.142	0.8208		3.142	1.4409
3.144	1.3927		3.144	0.8336		3.144	1.2395
3.146	1.4485		3.146	0.9542		3.146	1.3231
3.148	1.448		3.148	0.942		3.148	1.4017
3.15	1.419		3.15	0.8873		3.15	1.1891
3.152	1.4272		3.152	0.9154		3.152	1.1687
3.154	1.4404		3.154	0.9385		3.154	1.238
3.156	1.4151		3.156	0.9055		3.156	1.1394
3.158	1.3952		3.158	0.9155		3.158	1.073
3.16	1.3794		3.16	0.8493		3.16	1.0457
3.162	1.3349		3.162	0.8035		3.162	1.3504
3.164	1.3603		3.164	0.7962		3.164	1.2293
3.166	1.3666		3.166	0.8156		3.166	1.3297
3.168	1.3871		3.168	0.8367		3.168	1.3963
3.17	1.4177		3.17	0.8668		3.17	1.1743
3.172	1.5126		3.172	0.9692		3.172	1.4584
3.174	1.4912		3.174	0.9463		3.174	1.3858
3.176	1.4314		3.176	0.8594		3.176	1.2688
3.178	1.524		3.178	0.9749		3.178	1.4269
3.18	1.4993		3.18	0.9683		3.18	1.3971
3.182	1.4602		3.182	0.9226		3.182	1.3406
3.184	1.4651		3.184	0.9329		3.184	1.2822
3.186	1.5223		3.186	1.0509		3.186	1.2991
3.188	1.548		3.188	1.0717		3.188	1.3414
3.19	1.5153		3.19	1.023		3.19	1.1817
3.192	1.5094		3.192	1.0078		3.192	1.1616
3.194	1.5016		3.194	0.998		3.194	1.1872
3.196	1.5282		3.196	0.9953		3.196	1.4164
3.198	1.563		3.198	1.0326		3.198	1.4381
3.2	1.568		3.2	1.0321		3.2	1.3279
3.202	1.4747		3.202	0.9421		3.202	1.1974
3.204	1.4478		3.204	0.8994		3.204	1.2037
3.206	1.474		3.206	0.9722		3.206	1.1842
3.208	1.4572		3.208	0.9307		3.208	1.1085
3.21	1.4801		3.21	0.9568		3.21	1.2421
3.212	1.5028		3.212	0.9491		3.212	1.1652
3.214	1.5203		3.214	0.9401		3.214	1.2988
3.216	1.5145		3.216	0.9982		3.216	1.1779
3.218	1.4244		3.218	0.871		3.218	1.1866
3.22	1.5165		3.22	0.9633		3.22	1.3315
3.222	1.5122		3.222	0.9429		3.222	1.5569
3.224	1.5061		3.224	0.933		3.224	1.205
3.226	1.4863		3.226	0.9214		3.226	1.1661
3.228	1.5761		3.228	1.0686		3.228	1.2801
3.23	1.5022		3.23	1.0155		3.23	0.9977
3.232	1.4279		3.232	0.944		3.232	1.3489
3.234	1.3671		3.234	0.8802		3.234	1.3181
3.236	1.3761		3.236	0.8835		3.236	1.4588
3.238	1.4302		3.238	0.942		3.238	1.3909
3.24	1.5225		3.24	1.0626		3.24	1.4523
3.242	1.4326		3.242	0.9168		3.242	1.3705
3.244	1.4026		3.244	0.8853		3.244	1.4128
3.246	1.4341		3.246	0.9193		3.246	1.2
3.248	1.417		3.248	0.8925		3.248	1.2625
3.25	1.4271		3.25	0.9235		3.25	1.54
3.252	1.3602		3.252	0.7914		3.252	1.2204
3.254	1.3744		3.254	0.8233		3.254	1.265
3.256	1.3896		3.256	0.8299		3.256	1.3861
3.258	1.4137		3.258	0.857		3.258	1.2104
3.26	1.4432		3.26	0.8856		3.26	1.4671
3.262	1.4408		3.262	0.891		3.262	1.3261
3.264	1.4198		3.264	0.8441		3.264	1.2389
3.266	1.3705		3.266	0.8478		3.266	1.275
3.268	1.3422		3.268	0.8143		3.268	1.1747
3.27	1.3823		3.27	0.849		3.27	1.3614
3.272	1.4159		3.272	0.8725		3.272	1.4774
3.274	1.3949		3.274	0.8431		3.274	1.2623
3.276	1.4162		3.276	0.9049		3.276	1.3339
3.278	1.3933		3.278	0.8859		3.278	1.2979
3.28	1.3896		3.28	0.842		3.28	1.5148
3.282	1.3692		3.282	0.8081		3.282	1.0218
3.284	1.3739		3.284	0.793		3.284	1.3263
3.286	1.3627		3.286	0.8239		3.286	1.347
3.288	1.3658		3.288	0.8049		3.288	1.3155
3.29	1.3773		3.29	0.833		3.29	1.3308
3.292	1.3745		3.292	0.8151		3.292	1.3005
3.294	1.3735		3.294	0.8447		3.294	1.2325
3.296	1.2975		3.296	0.7198		3.296	1.4135
3.298	1.349		3.298	0.7901		3.298	1.4871
3.3	1.3291		3.3	0.7759		3.3	1.1921
3.302	1.3902		3.302	0.8463		3.302	1.3569
3.304	1.415		3.304	0.8477		3.304	1.1942
3.306	1.3552		3.306	0.8095		3.306	1.316
3.308	1.3359		3.308	0.8288		3.308	1.3503
3.31	1.314		3.31	0.7375		3.31	1.4623
3.312	1.3604		3.312	0.8249		3.312	1.3364
3.314	1.3397		3.314	0.7946		3.314	1.3998
3.316	1.322		3.316	0.8425		3.316	1.2599
3.318	1.3872		3.318	0.8513		3.318	1.4653
3.32	1.3907		3.32	0.9216		3.32	1.2277
3.322	1.3317		3.322	0.8026		3.322	1.3405
3.324	1.3463		3.324	0.8532		3.324	1.1004
3.326	1.3542		3.326	0.8599		3.326	1.319
3.328	1.317		3.328	0.8267		3.328	1.3182
3.33	1.411		3.33	0.9405		3.33	1.4349
3.332	1.4115		3.332	0.9112		3.332	1.4659
3.334	1.3316		3.334	0.8146		3.334	1.4188
3.336	1.3278		3.336	0.7817		3.336	1.4096
3.338	1.3343		3.338	0.8168		3.338	1.2429
3.34	1.3588		3.34	0.8149		3.34	1.2887
3.342	1.3318		3.342	0.8012		3.342	0.9885
3.344	1.3723		3.344	0.8029		3.344	0.9033
3.346	1.3932		3.346	0.8617		3.346	1.0802
3.348	1.3726		3.348	0.8183		3.348	1.2273
3.35	1.4205		3.35	0.8831		3.35	1.0384
3.352	1.3263		3.352	0.7812		3.352	0.987
3.354	1.4211		3.354	0.8798		3.354	1.0039
3.356	1.4512		3.356	0.9404		3.356	0.8866
3.358	1.4638		3.358	0.9972		3.358	0.9043
3.36	1.4044		3.36	0.9024		3.36	1.0074
3.362	1.4848		3.362	0.9658		3.362	1.0626
3.364	1.4427		3.364	0.9209		3.364	1.4122
3.366	1.5327		3.366	1.042		3.366	1.4362
3.368	1.4474		3.368	0.9102		3.368	1.4025
3.37	1.4604		3.37	0.9661		3.37	1.1921
3.372	1.4777		3.372	1.003		3.372	1.1487
3.374	1.4346		3.374	0.9492		3.374	1.224
3.376	1.3964		3.376	0.8852		3.376	0.9349
3.378	1.4863		3.378	0.982		3.378	0.9769
3.38	1.4727		3.38	0.9326		3.38	1.1009
3.382	1.4572		3.382	0.9344		3.382	1.1908
3.384	1.4643		3.384	1.0027		3.384	1.0168
3.386	1.4948		3.386	0.9752		3.386	1.0737
3.388	1.5027		3.388	0.9551		3.388	1.0629
3.39	1.4669		3.39	0.9385		3.39	1.1178
3.392	1.4831		3.392	0.9475		3.392	1.0459
3.394	1.4725		3.394	0.9575		3.394	1.0506
3.396	1.4215		3.396	0.9117		3.396	1.2476
3.398	1.3611		3.398	0.8397		3.398	1.0038
3.4	1.349		3.4	0.8405		3.4	1.1023
3.402	1.3092		3.402	0.829		3.402	0.9907
3.404	1.3018		3.404	0.7747		3.404	1.0202
3.406	1.3271		3.406	0.8605		3.406	1.1616
3.408	1.3197		3.408	0.8349		3.408	1.3164
3.41	1.3412		3.41	0.8865		3.41	0.8724
3.412	1.421		3.412	0.9319		3.412	1.0967
3.414	1.3553		3.414	0.8477		3.414	1.1116
3.416	1.4237		3.416	0.9377		3.416	1.0636
3.418	1.4585		3.418	0.9926		3.418	1.4146
3.42	1.4082		3.42	0.9075		3.42	1.2277
3.422	1.3974		3.422	0.8811		3.422	1.1592
3.424	1.4369		3.424	0.9127		3.424	1.5349
3.426	1.4165		3.426	0.9183		3.426	1.3063
3.428	1.4505		3.428	0.9621		3.428	1.4973
3.43	1.3969		3.43	0.8633		3.43	1.4896
3.432	1.4111		3.432	0.9024		3.432	1.4496
3.434	1.3958		3.434	0.8483		3.434	1.5576
3.436	1.3706		3.436	0.8215		3.436	1.5615
3.438	1.4062		3.438	0.8839		3.438	1.6354
3.44	1.4573		3.44	0.959		3.44	1.4036
3.442	1.435		3.442	0.9276		3.442	1.3454
3.444	1.4064		3.444	0.8796		3.444	1.4918
3.446	1.3853		3.446	0.8998		3.446	1.263
3.448	1.4733		3.448	1.0012		3.448	1.2999
3.45	1.3943		3.45	0.937		3.45	1.3695
3.452	1.444		3.452	0.9875		3.452	1.536
3.454	1.4377		3.454	0.9342		3.454	1.5967
3.456	1.5133		3.456	1.025		3.456	1.5457
3.458	1.434		3.458	0.9454		3.458	1.4395
3.46	1.4218		3.46	0.8761		3.46	1.4738
3.462	1.4189		3.462	0.8906		3.462	1.3426
3.464	1.4203		3.464	0.8807		3.464	1.4837
3.466	1.3789		3.466	0.8442		3.466	1.2887
3.468	1.3662		3.468	0.8249		3.468	1.2868
3.47	1.3636		3.47	0.8652		3.47	1.274
3.472	1.3556		3.472	0.876		3.472	1.3391
3.474	1.3625		3.474	0.8368		3.474	1.4112
3.476	1.3722		3.476	0.8825		3.476	1.4266
3.478	1.4037		3.478	0.8974		3.478	1.5904
3.48	1.3687		3.48	0.8363		3.48	1.4696
3.482	1.4318		3.482	0.9086		3.482	1.6227
3.484	1.4167		3.484	0.9238		3.484	1.3148
3.486	1.4245		3.486	0.9342		3.486	1.4031
3.488	1.4015		3.488	0.8802		3.488	1.5055
3.49	1.4291		3.49	0.911		3.49	1.4101
3.492	1.4159		3.492	0.8851		3.492	1.5763
3.494	1.4283		3.494	0.9066		3.494	1.544
3.496	1.4537		3.496	0.9047		3.496	1.6882
3.498	1.4565		3.498	0.9462		3.498	1.5242
3.5	1.4279		3.5	0.9309		3.5	1.5514
3.502	1.4004		3.502	0.8979		3.502	1.6102
3.504	1.3971		3.504	0.9132		3.504	1.6442
3.506	1.471		3.506	0.9638		3.506	1.7501
3.508	1.3886		3.508	0.8423		3.508	1.7402
3.51	1.4273		3.51	0.9071		3.51	1.5784
3.512	1.3992		3.512	0.8918		3.512	1.3783
3.514	1.3731		3.514	0.8331		3.514	1.5969
3.516	1.3835		3.516	0.8337		3.516	1.6478
3.518	1.4017		3.518	0.8622		3.518	1.7511
3.52	1.4372		3.52	0.893		3.52	1.8392
3.522	1.3861		3.522	0.8609		3.522	1.5828
3.524	1.372		3.524	0.8121		3.524	1.6776
3.526	1.4248		3.526	0.9194		3.526	1.5549
3.528	1.4819		3.528	0.9818		3.528	1.4224
3.53	1.4252		3.53	0.8811		3.53	1.4924
3.532	1.4083		3.532	0.8803		3.532	1.6039
3.534	1.4174		3.534	0.9128		3.534	1.6197
3.536	1.4485		3.536	0.938		3.536	1.4005
3.538	1.4394		3.538	0.9047		3.538	1.423
3.54	1.426		3.54	0.9081		3.54	1.3727
3.542	1.4427		3.542	0.8761		3.542	1.593
3.544	1.4852		3.544	0.9477		3.544	1.6985
3.546	1.4163		3.546	0.8492		3.546	1.7111
3.548	1.4426		3.548	0.8355		3.548	1.5765
3.55	1.4144		3.55	0.8087		3.55	1.6036
3.552	1.4427		3.552	0.8244		3.552	1.5713
3.554	1.4991		3.554	0.9332		3.554	1.3548
3.556	1.4998		3.556	0.9418		3.556	1.4709
3.558	1.4395		3.558	0.9562		3.558	1.5926
3.56	1.4404		3.56	0.95		3.56	1.5978
3.562	1.3436		3.562	0.8475		3.562	1.5492
3.564	1.3406		3.564	0.8008		3.564	1.6188
3.566	1.3494		3.566	0.8188		3.566	1.478
3.568	1.3934		3.568	0.8818		3.568	1.3999
3.57	1.395		3.57	0.8818		3.57	1.4138
3.572	1.4641		3.572	0.9454		3.572	1.5137
3.574	1.4654		3.574	0.9374		3.574	1.4866
3.576	1.5193		3.576	0.9833		3.576	1.4888
3.578	1.5092		3.578	0.9799		3.578	1.4831
3.58	1.4807		3.58	0.97		3.58	1.588
3.582	1.4369		3.582	0.9379		3.582	1.5352
3.584	1.4101		3.584	0.8948		3.584	1.5417
3.586	1.3989		3.586	0.8595		3.586	1.3535
3.588	1.4261		3.588	0.9329		3.588	1.1652
3.59	1.412		3.59	0.9309		3.59	1.2296
3.592	1.4248		3.592	0.9165		3.592	1.5229
3.594	1.3995		3.594	0.8438		3.594	1.5108
3.596	1.4567		3.596	0.9294		3.596	1.6778
3.598	1.4309		3.598	0.8885		3.598	1.6376
3.6	1.4114		3.6	0.8748		3.6	1.6511
3.602	1.3883		3.602	0.8738		3.602	1.402
3.604	1.4135		3.604	0.8915		3.604	1.4042
3.606	1.4571		3.606	0.9274		3.606	1.2685
3.608	1.4265		3.608	0.9072		3.608	1.4605
3.61	1.4676		3.61	0.9929		3.61	1.6689
3.612	1.4533		3.612	0.9404		3.612	1.6096
3.614	1.5322		3.614	1.0422		3.614	1.6731
3.616	1.4932		3.616	0.9788		3.616	1.5872
3.618	1.4682		3.618	0.9597		3.618	1.7335
3.62	1.4545		3.62	0.9613		3.62	1.6831
3.622	1.4937		3.622	1.0017		3.622	1.5748
3.624	1.4679		3.624	0.9569		3.624	1.6448
3.626	1.5137		3.626	0.9993		3.626	1.6736
3.628	1.5314		3.628	0.9918		3.628	1.5897
3.63	1.5709		3.63	1.0475		3.63	1.6277
3.632	1.5145		3.632	1.0097		3.632	1.6418
3.634	1.4789		3.634	0.981		3.634	1.654
3.636	1.4742		3.636	0.9589		3.636	1.6726
3.638	1.5569		3.638	1.0467		3.638	1.7835
3.64	1.4006		3.64	0.8952		3.64	1.5785
3.642	1.4667		3.642	0.9212		3.642	1.6999
3.644	1.4916		3.644	0.9767		3.644	1.8676
3.646	1.4629		3.646	0.9784		3.646	1.5984
3.648	1.4169		3.648	0.88		3.648	1.5919
3.65	1.4823		3.65	0.9325		3.65	1.6865
3.652	1.4661		3.652	0.9645		3.652	1.7295
3.654	1.4826		3.654	1.0192		3.654	1.9271
3.656	1.4213		3.656	0.9209		3.656	1.8086
3.658	1.4101		3.658	0.9191		3.658	1.5372
3.66	1.3765		3.66	0.89		3.66	1.4521
3.662	1.4289		3.662	0.9275		3.662	1.8276
3.664	1.4544		3.664	0.9543		3.664	1.5952
3.666	1.4572		3.666	0.9466		3.666	1.6415
3.668	1.4619		3.668	0.9456		3.668	1.8389
3.67	1.4063		3.67	0.867		3.67	1.466
3.672	1.4321		3.672	0.9005		3.672	1.6284
3.674	1.4614		3.674	0.9271		3.674	1.6284
3.676	1.4276		3.676	0.9189		3.676	1.5545
3.678	1.4742		3.678	0.9722		3.678	1.4457
3.68	1.3966		3.68	0.875		3.68	1.6533
3.682	1.3858		3.682	0.8705		3.682	1.6972
3.684	1.4041		3.684	0.9018		3.684	1.4209
3.686	1.4858		3.686	0.9813		3.686	1.6883
3.688	1.4596		3.688	0.9375		3.688	1.6951
3.69	1.4442		3.69	0.9279		3.69	1.5484
3.692	1.4847		3.692	1		3.692	1.5806
3.694	1.4636		3.694	0.9388		3.694	1.7692
3.696	1.4155		3.696	0.8871		3.696	1.5988
3.698	1.4065		3.698	0.887		3.698	1.6345
3.7	1.4321		3.7	0.8819		3.7	1.6214
3.702	1.4062		3.702	0.8344		3.702	1.6608
3.704	1.4091		3.704	0.8539		3.704	1.8277
3.706	1.4857		3.706	0.9936		3.706	1.6915
3.708	1.5164		3.708	1.0346		3.708	1.5086
3.71	1.4375		3.71	0.936		3.71	1.7193
3.712	1.3306		3.712	0.7824		3.712	1.8239
3.714	1.2445		3.714	0.742		3.714	1.6641
3.716	1.3302		3.716	0.7912		3.716	1.6838
3.718	1.2971		3.718	0.7714		3.718	1.739
3.72	1.3302		3.72	0.8161		3.72	1.6212
3.722	1.3473		3.722	0.8397		3.722	1.6666
3.724	1.3581		3.724	0.8354		3.724	1.2727
3.726	1.2945		3.726	0.7725		3.726	1.489
3.728	1.3123		3.728	0.7897		3.728	1.6734
3.73	1.3898		3.73	0.9158		3.73	1.5801
3.732	1.3505		3.732	0.8342		3.732	1.5757
3.734	1.3473		3.734	0.8647		3.734	1.5156
3.736	1.36		3.736	0.8882		3.736	1.4743
3.738	1.4154		3.738	0.8574		3.738	1.4897
3.74	1.3473		3.74	0.8781		3.74	1.3656
3.742	1.3506		3.742	0.8697		3.742	1.2944
3.744	1.3454		3.744	0.8363		3.744	1.2821
3.746	1.3966		3.746	0.8717		3.746	1.3327
3.748	1.3624		3.748	0.8261		3.748	1.3453
3.75	1.3646		3.75	0.8184		3.75	1.498
3.752	1.402		3.752	0.905		3.752	1.3681
3.754	1.3901		3.754	0.8619		3.754	1.2089
3.756	1.3723		3.756	0.89		3.756	1.3707
3.758	1.3529		3.758	0.8266		3.758	1.354
3.76	1.3185		3.76	0.7896		3.76	1.2341
3.762	1.3699		3.762	0.8372		3.762	1.2301
3.764	1.3642		3.764	0.8266		3.764	1.3528
3.766	1.394		3.766	0.8515		3.766	1.4342
3.768	1.4234		3.768	0.9044		3.768	1.1779
3.77	1.3591		3.77	0.8224		3.77	1.3903
3.772	1.3947		3.772	0.8735		3.772	1.5078
3.774	1.3174		3.774	0.7572		3.774	1.4073
3.776	1.3925		3.776	0.8882		3.776	1.4558
3.778	1.3441		3.778	0.8036		3.778	1.3761
3.78	1.4604		3.78	0.9321		3.78	1.5143
3.782	1.3872		3.782	0.8382		3.782	1.3128
3.784	1.4259		3.784	0.8893		3.784	1.3213
3.786	1.4657		3.786	0.9284		3.786	1.2777
3.788	1.4317		3.788	0.8345		3.788	1.1809
3.79	1.4059		3.79	0.8827		3.79	1.4363
3.792	1.3878		3.792	0.8206		3.792	1.3473
3.794	1.3504		3.794	0.805		3.794	1.3296
3.796	1.341		3.796	0.8061		3.796	1.4425
3.798	1.3684		3.798	0.8828		3.798	1.3581
3.8	1.4052		3.8	0.8788		3.8	1.4841
3.802	1.3465		3.802	0.8171		3.802	1.5822
3.804	1.4234		3.804	0.851		3.804	1.4145
3.806	1.3524		3.806	0.7905		3.806	1.5181
3.808	1.4124		3.808	0.9101		3.808	1.5226
3.81	1.3442		3.81	0.8458		3.81	1.5458
3.812	1.3272		3.812	0.7908		3.812	1.4467
3.814	1.3968		3.814	0.8972		3.814	1.4913
3.816	1.4532		3.816	0.9808		3.816	1.2696
3.818	1.3678		3.818	0.8764		3.818	1.4218
3.82	1.3255		3.82	0.8552		3.82	1.2316
3.822	1.3211		3.822	0.8407		3.822	1.3552
3.824	1.3691		3.824	0.9305		3.824	1.5249
3.826	1.3619		3.826	0.8883		3.826	1.5848
3.828	1.4132		3.828	0.9061		3.828	1.2697
3.83	1.4288		3.83	0.9357		3.83	1.4747
3.832	1.4802		3.832	0.9943		3.832	1.3234
3.834	1.4253		3.834	0.9437		3.834	1.4496
3.836	1.3889		3.836	0.8539		3.836	1.4393
3.838	1.4343		3.838	0.9487		3.838	1.3565
3.84	1.4151		3.84	0.9203		3.84	1.1066
3.842	1.4177		3.842	0.9621		3.842	1.3605
3.844	1.3329		3.844	0.8282		3.844	1.3478
3.846	1.3797		3.846	0.8747		3.846	1.3535
3.848	1.2889		3.848	0.7884		3.848	1.3178
3.85	1.364		3.85	0.8857		3.85	1.3553
3.852	1.3825		3.852	0.8565		3.852	1.1514
3.854	1.4634		3.854	0.9224		3.854	1.0483
3.856	1.4664		3.856	0.9015		3.856	1.1273
3.858	1.4525		3.858	0.9284		3.858	1.4089
3.86	1.4725		3.86	0.928		3.86	1.5002
3.862	1.4453		3.862	0.9277		3.862	1.4614
3.864	1.3631		3.864	0.8512		3.864	1.3859
3.866	1.5066		3.866	0.9589		3.866	1.64
3.868	1.4734		3.868	0.9249		3.868	1.3344
3.87	1.4408		3.87	0.913		3.87	1.228
3.872	1.5148		3.872	0.9516		3.872	1.561
3.874	1.4416		3.874	0.8589		3.874	1.4108
3.876	1.4217		3.876	0.8754		3.876	1.4987
3.878	1.4861		3.878	0.9388		3.878	1.3454
3.88	1.4749		3.88	0.9324		3.88	1.5126
3.882	1.5327		3.882	1.0028		3.882	1.3422
3.884	1.4971		3.884	0.9433		3.884	1.3009
3.886	1.5072		3.886	0.9563		3.886	1.3421
3.888	1.5006		3.888	0.9249		3.888	1.4702
3.89	1.4496		3.89	0.8853		3.89	1.2169
3.892	1.4889		3.892	0.9266		3.892	1.1304
3.894	1.4958		3.894	0.9388		3.894	1.2112
3.896	1.5181		3.896	0.9809		3.896	1.2642
3.898	1.4797		3.898	0.9041		3.898	1.2034
3.9	1.4331		3.9	0.8845		3.9	1.3109
3.902	1.4095		3.902	0.8602		3.902	1.3408
3.904	1.4711		3.904	0.9089		3.904	1.297
3.906	1.4348		3.906	0.8833		3.906	1.3105
3.908	1.458		3.908	0.9086		3.908	1.448
3.91	1.4366		3.91	0.882		3.91	1.2409
3.912	1.4712		3.912	0.9225		3.912	1.3065
3.914	1.484		3.914	0.9441		3.914	1.1966
3.916	1.438		3.916	0.8698		3.916	1.2304
3.918	1.428		3.918	0.8707		3.918	1.3454
3.92	1.4684		3.92	0.9097		3.92	1.449
3.922	1.4898		3.922	0.9177		3.922	1.2982
3.924	1.5195		3.924	0.9667		3.924	1.3438
3.926	1.4211		3.926	0.8699		3.926	1.3251
3.928	1.5237		3.928	0.9988		3.928	1.1703
3.93	1.4996		3.93	0.9502		3.93	1.5577
3.932	1.5177		3.932	0.9773		3.932	1.4947
3.934	1.4058		3.934	0.8642		3.934	1.3126
3.936	1.4016		3.936	0.8417		3.936	1.2929
3.938	1.4692		3.938	0.9182		3.938	1.2538
3.94	1.4891		3.94	0.9298		3.94	1.2235
3.942	1.5056		3.942	0.9471		3.942	1.3196
3.944	1.4464		3.944	0.9022		3.944	1.4399
3.946	1.4283		3.946	0.8816		3.946	1.1413
3.948	1.4529		3.948	0.883		3.948	1.3314
3.95	1.4748		3.95	0.8466		3.95	1.1865
3.952	1.5189		3.952	0.938		3.952	1.3774
3.954	1.4996		3.954	0.8791		3.954	1.2893
3.956	1.5056		3.956	0.9076		3.956	1.2516
3.958	1.4619		3.958	0.8532		3.958	1.1856
3.96	1.4662		3.96	0.8909		3.96	1.3769
3.962	1.4358		3.962	0.8416		3.962	1.3584
3.964	1.4375		3.964	0.8669		3.964	1.2677
3.966	1.4663		3.966	0.9259		3.966	1.3005
3.968	1.4073		3.968	0.8662		3.968	1.3846
3.97	1.4305		3.97	0.8858		3.97	1.38
3.972	1.4421		3.972	0.8795		3.972	1.1719
3.974	1.5115		3.974	0.9963		3.974	1.3189
3.976	1.4519		3.976	0.9277		3.976	1.3484
3.978	1.4844		3.978	0.9381		3.978	1.2919
3.98	1.49		3.98	0.9602		3.98	1.3283
3.982	1.5345		3.982	0.9923		3.982	1.3987
3.984	1.4967		3.984	0.9422		3.984	1.4309
3.986	1.4579		3.986	0.871		3.986	1.4595
3.988	1.3853		3.988	0.7667		3.988	1.3974
3.99	1.3745		3.99	0.7779		3.99	1.404
3.992	1.4266		3.992	0.8796		3.992	1.4114
3.994	1.3501		3.994	0.7813		3.994	1.3293
3.996	1.3588		3.996	0.792		3.996	1.3458
3.998	1.4187		3.998	0.8462		3.998	1.3031
[truncated: 148,001 more rows]

## Sheet: 2C
Times (ns)	Distance(Å)
0.002	2.85325
0.004	2.7586
0.006	2.7381
0.008	2.814
0.01	2.82835
0.012	2.8193
0.014	2.77865
0.016	2.96135
0.018	2.6812
0.02	2.81735
0.022	2.7653
0.024	2.75475
0.026	2.76865
0.028	2.7477
0.03	2.8252
0.032	2.939
0.034	2.86505
0.036	2.7015
0.038	2.6707
0.04	2.8463
0.042	2.8736
0.044	3.20475
0.046	2.81665
0.048	2.7939
0.05	2.80215
0.052	2.75635
0.054	2.7067
0.056	2.82675
0.058	2.83425
0.06	3.0694
0.062	2.79775
0.064	2.796
0.066	2.8384
0.068	2.97745
0.07	2.7608
0.072	2.75815
0.074	2.91555
0.076	2.7944
0.078	2.7617
0.08	2.7547
0.082	2.97775
0.084	2.96955
0.086	2.7853
0.088	2.798
0.09	2.75975
0.092	2.80155
0.094	2.80795
0.096	2.7648
0.098	2.79815
0.1	2.80085
0.102	2.7719
0.104	2.80705
0.106	2.8614
0.108	2.7739
0.11	2.702
0.112	2.7371
0.114	2.802
0.116	2.7807
0.118	2.85175
0.12	2.786
0.122	2.72735
0.124	2.7704
0.126	2.743
0.128	2.8073
0.13	2.89965
0.132	2.79115
0.134	2.90105
0.136	2.99645
0.138	2.8409
0.14	2.74975
0.142	2.819
0.144	2.7247
0.146	2.9376
0.148	2.8351
0.15	2.9842
0.152	2.77645
0.154	2.7561
0.156	2.7649
0.158	2.73425
0.16	2.89775
0.162	2.80475
0.164	2.90665
0.166	2.8693
0.168	2.96245
0.17	2.8417
0.172	2.70615
0.174	2.7136
0.176	2.83335
0.178	2.84325
0.18	2.8117
0.182	2.7335
0.184	2.9214
0.186	2.8749
0.188	2.85435
0.19	2.84355
0.192	2.8317
0.194	2.82415
0.196	2.7785
0.198	2.8576
0.2	2.7375
0.202	2.8332
0.204	2.68065
0.206	2.8568
0.208	2.94675
0.21	2.75205
0.212	2.80745
0.214	2.7675
0.216	2.71535
0.218	2.73305
0.22	2.85625
0.222	2.87055
0.224	2.77675
0.226	2.8213
0.228	2.8476
0.23	2.879
0.232	2.8381
0.234	2.81495
0.236	2.8531
0.238	2.74685
0.24	2.8443
0.242	2.7338
0.244	2.75715
0.246	2.72395
0.248	2.64785
0.25	2.8783
0.252	2.7205
0.254	2.77075
0.256	2.8137
0.258	2.6292
0.26	2.634
0.262	2.7774
0.264	2.7551
0.266	2.77075
0.268	2.9816
0.27	2.7228
0.272	2.7562
0.274	2.76845
0.276	2.7278
0.278	2.74335
0.28	2.71785
0.282	2.7192
0.284	2.7672
0.286	2.7494
0.288	2.71445
0.29	2.6074
0.292	2.68255
0.294	2.7291
0.296	2.70665
0.298	2.88915
0.3	2.69835
0.302	2.74415
0.304	2.75385
0.306	2.73165
0.308	2.66855
0.31	2.74945
0.312	2.87605
0.314	2.8419
0.316	2.88515
0.318	2.8984
0.32	2.8822
0.322	2.7502
0.324	2.7078
0.326	2.788
0.328	2.7033
0.33	2.65395
0.332	2.83625
0.334	2.94315
0.336	3.13115
0.338	2.74205
0.34	2.88435
0.342	3.11015
0.344	3.1235
0.346	2.9579
0.348	2.84175
0.35	2.8045
0.352	2.82995
0.354	2.9959
0.356	2.71245
0.358	2.9859
0.36	2.9009
0.362	2.8463
0.364	2.7808
0.366	2.76025
0.368	2.79755
0.37	2.79115
0.372	2.8982
0.374	2.66095
0.376	3.28295
0.378	2.8998
0.38	3.2294
0.382	2.82585
0.384	2.8273
0.386	2.76845
0.388	2.8917
0.39	2.70645
0.392	3.00395
0.394	2.8007
0.396	3.08805
0.398	3.09825
0.4	2.79475
0.402	2.86225
0.404	2.891
0.406	2.72875
0.408	2.8017
0.41	2.73545
0.412	2.878
0.414	2.75815
0.416	2.7632
0.418	2.94775
0.42	2.70825
0.422	2.98235
0.424	2.8619
0.426	2.81835
0.428	2.81915
0.43	2.79
0.432	2.77055
0.434	2.88635
0.436	2.72625
0.438	2.8109
0.44	2.71095
0.442	2.70265
0.444	2.7843
0.446	2.82095
0.448	2.73815
0.45	2.70155
0.452	2.78515
0.454	2.72385
0.456	2.8093
0.458	2.8398
0.46	2.8742
0.462	2.92945
0.464	2.9775
0.466	2.7856
0.468	2.76185
0.47	2.8088
0.472	2.77885
0.474	2.73895
0.476	2.834
0.478	2.88705
0.48	2.79985
0.482	3.0577
0.484	2.75355
0.486	3.26585
0.488	2.7103
0.49	2.7323
0.492	2.5811
0.494	2.70065
0.496	2.77235
0.498	2.8486
0.5	2.87895
0.502	2.85595
0.504	2.78995
0.506	2.75145
0.508	2.78315
0.51	2.7881
0.512	2.8021
0.514	2.89705
0.516	2.92025
0.518	2.786
0.52	2.8988
0.522	2.7968
0.524	2.7762
0.526	2.8142
0.528	2.88795
0.53	2.6397
0.532	2.8199
0.534	2.69415
0.536	2.75865
0.538	2.6426
0.54	2.7589
0.542	2.79745
0.544	2.7311
0.546	2.75225
0.548	2.7683
0.55	2.81555
0.552	2.94415
0.554	2.80885
0.556	2.78205
0.558	2.70485
0.56	2.83365
0.562	2.7725
0.564	2.78675
0.566	2.7589
0.568	2.76185
0.57	2.78495
0.572	2.71905
0.574	2.83225
0.576	2.7179
0.578	2.69735
0.58	2.7862
0.582	2.9059
0.584	2.67095
0.586	3.0231
0.588	2.88225
0.59	2.7418
0.592	2.77075
0.594	2.7126
0.596	2.8201
0.598	2.9042
0.6	2.73125
0.602	2.6475
0.604	2.68535
0.606	2.7167
0.608	2.6415
0.61	2.9284
0.612	2.87225
0.614	2.77035
0.616	2.67175
0.618	2.7076
0.62	2.7473
0.622	2.75355
0.624	2.8104
0.626	2.72015
0.628	2.77585
0.63	2.7245
0.632	2.7468
0.634	2.7687
0.636	2.74315
0.638	2.7475
0.64	2.7821
0.642	2.7676
0.644	2.773
0.646	2.8164
0.648	2.68985
0.65	2.6545
0.652	2.7126
0.654	2.63975
0.656	2.7375
0.658	2.8244
0.66	2.7829
0.662	2.73995
0.664	2.74735
0.666	2.74585
0.668	2.7007
0.67	2.8369
0.672	2.9968
0.674	2.87425
0.676	2.6975
0.678	2.8053
0.68	2.77905
0.682	2.72
0.684	2.6895
0.686	2.6807
0.688	2.67455
0.69	2.6986
0.692	2.80495
0.694	2.77035
0.696	2.67185
0.698	2.7416
0.7	2.7414
0.702	2.64405
0.704	2.7744
0.706	2.7534
0.708	2.73555
0.71	2.74595
0.712	2.76075
0.714	2.6624
0.716	2.7254
0.718	2.8292
0.72	2.78675
0.722	2.8669
0.724	2.83985
0.726	2.73405
0.728	2.6714
0.73	2.7326
0.732	2.75575
0.734	2.7772
0.736	2.73755
0.738	2.74585
0.74	2.76355
0.742	2.7282
0.744	2.8936
0.746	2.76185
0.748	2.8332
0.75	2.74355
0.752	2.78235
0.754	2.7007
0.756	2.8629
0.758	2.7805
0.76	2.75325
0.762	2.7039
0.764	2.7392
0.766	2.8215
0.768	2.7684
0.77	2.8069
0.772	2.83395
0.774	2.91955
0.776	2.76355
0.778	2.85825
0.78	2.76895
0.782	2.738
0.784	2.78455
0.786	2.74895
0.788	2.7142
0.79	2.78715
0.792	2.84935
0.794	2.7719
0.796	2.6368
0.798	2.72445
0.8	2.9532
0.802	2.7343
0.804	2.9269
0.806	2.7873
0.808	2.6718
0.81	2.8903
0.812	2.632
0.814	2.72885
0.816	2.78865
0.818	2.67355
0.82	2.76675
0.822	2.81595
0.824	2.7166
0.826	2.7505
0.828	2.9795
0.83	2.70065
0.832	2.80495
0.834	2.8169
0.836	2.7783
0.838	2.7362
0.84	2.69165
0.842	2.76065
0.844	2.64845
0.846	2.68365
0.848	2.83065
0.85	2.7469
0.852	2.77645
0.854	2.8566
0.856	2.8362
0.858	2.7338
0.86	2.6876
0.862	2.7425
0.864	2.74075
0.866	2.86125
0.868	2.75305
0.87	2.76985
0.872	2.69145
0.874	2.6878
0.876	2.75965
0.878	2.72945
0.88	2.6747
0.882	2.81805
0.884	2.8059
0.886	2.7095
0.888	2.7061
0.89	2.8413
0.892	2.78215
0.894	2.77405
0.896	2.8033
0.898	2.63585
0.9	2.86445
0.902	2.7899
0.904	2.84135
0.906	2.7724
0.908	2.66345
0.91	2.9287
0.912	2.87285
0.914	2.72335
0.916	2.6957
0.918	2.7093
0.92	2.73755
0.922	2.8502
0.924	2.85505
0.926	2.8882
0.928	2.7852
0.93	2.86025
0.932	2.6576
0.934	2.73435
0.936	2.7058
0.938	2.67475
0.94	2.70445
0.942	2.81075
0.944	2.7627
0.946	2.89335
0.948	2.86125
0.95	2.8011
0.952	2.80405
0.954	2.74525
0.956	2.8479
0.958	2.63645
0.96	2.75495
0.962	2.73215
0.964	2.6243
0.966	2.8319
0.968	2.76725
0.97	2.77845
0.972	2.77695
0.974	2.7838
0.976	2.82445
0.978	2.77945
0.98	2.6512
0.982	2.7538
0.984	2.90205
0.986	2.8035
0.988	2.72735
0.99	2.7637
0.992	2.6549
0.994	2.7664
0.996	2.88335
0.998	2.775
1	2.6651
1.002	2.65485
1.004	2.8039
1.006	2.79515
1.008	2.8005
1.01	2.69945
1.012	2.68335
1.014	2.73445
1.016	2.7147
1.018	2.79885
1.02	2.82655
1.022	2.733
1.024	2.71125
1.026	2.775
1.028	2.7099
1.03	2.78475
1.032	2.6836
1.034	2.7998
1.036	2.69145
1.038	2.77785
1.04	2.7593
1.042	2.78335
1.044	2.6945
1.046	2.8204
1.048	2.7303
1.05	2.7208
1.052	2.7684
1.054	2.7961
1.056	2.74595
1.058	2.7909
1.06	2.8664
1.062	2.87585
1.064	2.7758
1.066	2.7045
1.068	2.8525
1.07	2.68615
1.072	2.849
1.074	2.6515
1.076	2.72935
1.078	2.7459
1.08	2.73055
1.082	2.68385
1.084	2.76995
1.086	2.67415
1.088	2.6995
1.09	2.8019
1.092	2.8262
1.094	2.8507
1.096	2.6985
1.098	2.64005
1.1	2.881
1.102	2.77415
1.104	2.7401
1.106	2.7255
1.108	2.6935
1.11	2.72345
1.112	2.79015
1.114	2.7784
1.116	2.82645
1.118	2.78615
1.12	2.89
1.122	2.71955
1.124	2.81875
1.126	2.7577
1.128	2.8873
1.13	2.769
1.132	2.78465
1.134	2.7058
1.136	2.87835
1.138	2.7451
1.14	2.70375
1.142	2.89255
1.144	2.73595
1.146	2.7584
1.148	2.67425
1.15	2.7892
1.152	2.74645
1.154	2.81055
1.156	2.79995
1.158	2.724
1.16	2.85435
1.162	2.6551
1.164	2.71275
1.166	2.7021
1.168	2.67145
1.17	2.7182
1.172	2.70555
1.174	2.81785
1.176	2.8516
1.178	2.75595
1.18	2.9534
1.182	2.825
1.184	2.74705
1.186	2.817
1.188	2.75785
1.19	2.9109
1.192	2.6724
1.194	2.7951
1.196	3.00065
1.198	2.70615
1.2	2.7363
1.202	2.6696
1.204	2.74845
1.206	2.73145
1.208	2.7705
1.21	2.85255
1.212	2.76775
1.214	2.8287
1.216	2.71585
1.218	2.66795
1.22	2.7621
1.222	2.74485
1.224	2.7987
1.226	2.8432
1.228	2.7264
1.23	2.8228
1.232	2.752
1.234	2.81205
1.236	2.712
1.238	2.70205
1.24	2.6921
1.242	2.73575
1.244	2.7877
1.246	2.7097
1.248	2.64515
1.25	2.74855
1.252	2.79865
1.254	2.77385
1.256	2.7954
1.258	2.7768
1.26	2.7835
1.262	2.6714
1.264	2.82025
1.266	2.70845
1.268	2.77245
1.27	2.79805
1.272	2.7297
1.274	2.708
1.276	2.69805
1.278	2.71995
1.28	2.6632
1.282	2.58
1.284	2.76635
1.286	2.79245
1.288	2.64165
1.29	2.79045
1.292	2.75995
1.294	2.8042
1.296	2.81745
1.298	2.70795
1.3	2.7953
1.302	2.7648
1.304	2.78745
1.306	2.79015
1.308	2.72125
1.31	2.75865
1.312	2.772
1.314	2.77535
1.316	2.72945
1.318	2.7896
1.32	2.77385
1.322	2.84465
1.324	2.7601
1.326	2.82885
1.328	2.6595
1.33	2.84995
1.332	2.8003
1.334	2.8586
1.336	2.7886
1.338	2.8603
1.34	2.684
1.342	2.79395
1.344	2.70385
1.346	2.9674
1.348	2.70965
1.35	2.8094
1.352	2.6771
1.354	2.6924
1.356	2.7375
1.358	2.6978
1.36	2.7983
1.362	2.83005
1.364	2.7537
1.366	2.79715
1.368	2.9152
1.37	2.90915
1.372	2.91275
1.374	2.7482
1.376	2.7361
1.378	2.6705
1.38	2.6583
1.382	2.7697
1.384	2.8205
1.386	2.84865
1.388	2.7582
1.39	2.7209
1.392	2.8585
1.394	2.79145
1.396	2.9035
1.398	2.85535
1.4	2.69375
1.402	2.81575
1.404	2.70785
1.406	2.8066
1.408	2.79685
1.41	2.84955
1.412	2.71145
1.414	2.79505
1.416	2.85855
1.418	2.71225
1.42	2.7444
1.422	2.73905
1.424	2.80765
1.426	2.77865
1.428	2.76575
1.43	2.85165
1.432	2.7041
1.434	2.8085
1.436	2.82975
1.438	2.79795
1.44	2.88255
1.442	2.76695
1.444	2.8766
1.446	2.76145
1.448	2.68495
1.45	2.6907
1.452	2.80195
1.454	2.74515
1.456	2.74805
1.458	2.8132
1.46	2.7459
1.462	2.636
1.464	2.7051
1.466	2.70315
1.468	2.72655
1.47	2.83885
1.472	2.78925
1.474	2.81575
1.476	2.62925
1.478	2.6682
1.48	2.7755
1.482	2.74795
1.484	2.7538
1.486	2.74115
1.488	2.65885
1.49	2.8492
1.492	2.7566
1.494	2.77525
1.496	2.8345
1.498	2.77715
1.5	2.74455
1.502	2.77785
1.504	2.6622
1.506	2.70785
1.508	2.77075
1.51	2.75565
1.512	2.8147
1.514	2.7675
1.516	2.73145
1.518	2.75235
1.52	2.69405
1.522	2.643
1.524	2.7618
1.526	2.66055
1.528	2.67195
1.53	2.80995
1.532	2.67845
1.534	2.69485
1.536	2.77235
1.538	2.79095
1.54	2.7452
1.542	2.6914
1.544	2.8021
1.546	2.74715
1.548	2.7271
1.55	2.71975
1.552	2.71255
1.554	2.7102
1.556	2.71865
1.558	2.845
1.56	2.75045
1.562	2.77545
1.564	2.7063
1.566	2.73745
1.568	2.7483
1.57	2.75585
1.572	2.76425
1.574	2.6818
1.576	2.76355
1.578	2.70375
1.58	2.8182
1.582	2.7413
1.584	2.7308
1.586	2.8296
1.588	2.7788
1.59	2.7917
1.592	2.79875
1.594	2.77925
1.596	2.7529
1.598	2.87945
1.6	2.7508
1.602	2.8052
1.604	2.7206
1.606	2.6938
1.608	2.70115
1.61	2.7078
1.612	2.7825
1.614	2.76425
1.616	2.7507
1.618	2.8276
1.62	2.76935
1.622	2.792
1.624	2.68575
1.626	2.6322
1.628	2.83605
1.63	2.7803
1.632	2.71715
1.634	2.7446
1.636	2.7703
1.638	2.6457
1.64	2.7517
1.642	2.6924
1.644	2.78745
1.646	2.8075
1.648	2.7592
1.65	2.783
1.652	2.7439
1.654	2.75585
1.656	2.72525
1.658	2.764
1.66	2.8186
1.662	2.72085
1.664	2.6867
1.666	2.6819
1.668	2.76275
1.67	2.81495
1.672	2.7166
1.674	2.70665
1.676	2.71355
1.678	2.6721
1.68	2.6787
1.682	2.8943
1.684	2.78445
1.686	2.7575
1.688	2.79965
1.69	2.70705
1.692	2.6962
1.694	2.81925
1.696	2.6711
1.698	2.7917
1.7	2.6654
1.702	2.6006
1.704	2.6818
1.706	2.8001
1.708	2.92695
1.71	2.9206
1.712	2.7704
1.714	2.82155
1.716	2.8629
1.718	2.7863
1.72	2.7098
1.722	2.723
1.724	2.7966
1.726	2.89375
1.728	2.7789
1.73	2.8031
1.732	2.7464
1.734	2.89295
1.736	2.7911
1.738	2.82275
1.74	2.8265
1.742	2.7486
1.744	2.64985
1.746	2.79575
1.748	2.87895
1.75	2.82365
1.752	2.6949
1.754	2.7926
1.756	2.765
1.758	2.9001
1.76	2.6744
1.762	2.82885
1.764	2.73135
1.766	2.8155
1.768	2.7347
1.77	2.69535
1.772	2.84
1.774	2.7343
1.776	2.70415
1.778	2.75745
1.78	2.77935
1.782	2.6628
1.784	2.74985
1.786	2.84425
1.788	2.8296
1.79	2.7761
1.792	2.6529
1.794	2.84665
1.796	2.76165
1.798	2.7832
1.8	2.7937
1.802	2.79315
1.804	2.7575
1.806	2.74035
1.808	2.6856
1.81	2.64985
1.812	2.91195
1.814	2.6967
1.816	2.86005
1.818	2.7616
1.82	2.7205
1.822	2.74105
1.824	2.69275
1.826	2.82315
1.828	2.9006
1.83	2.76885
1.832	2.7679
1.834	2.8016
1.836	2.78935
1.838	2.74075
1.84	2.71335
1.842	2.63585
1.844	2.76095
1.846	2.8045
1.848	2.8234
1.85	2.84275
1.852	2.7572
1.854	2.73355
1.856	2.7599
1.858	2.8104
1.86	2.72815
1.862	2.76185
1.864	2.82505
1.866	2.76215
1.868	2.796
1.87	2.842
1.872	2.66805
1.874	2.7495
1.876	2.8902
1.878	2.76945
1.88	2.67675
1.882	2.72995
1.884	2.7258
1.886	2.90335
1.888	2.84595
1.89	2.80875
1.892	2.72565
1.894	2.7512
1.896	2.8693
1.898	2.70275
1.9	2.7651
1.902	2.7864
1.904	2.86645
1.906	2.69255
1.908	2.79865
1.91	2.8058
1.912	2.69365
1.914	2.78235
1.916	2.7547
1.918	2.7464
1.92	2.68715
1.922	2.74675
1.924	2.79285
1.926	2.69725
1.928	2.69605
1.93	2.809
1.932	2.86585
1.934	2.8234
1.936	2.7769
1.938	2.64835
1.94	2.7438
1.942	2.7944
1.944	2.78895
1.946	2.67405
1.948	2.65625
1.95	2.76025
1.952	2.7602
1.954	2.82345
1.956	2.83665
1.958	2.8448
1.96	2.95995
1.962	2.80315
1.964	2.76935
1.966	2.846
1.968	2.74405
1.97	2.8125
1.972	2.64425
1.974	2.7924
1.976	2.7408
1.978	2.7165
1.98	2.6263
1.982	2.79905
1.984	2.8041
1.986	2.8163
1.988	2.71505
1.99	2.8213
1.992	2.7344
1.994	2.6838
1.996	2.7667
1.998	2.68985
2	2.71785
2.002	2.8836
2.004	2.71795
2.006	2.72615
2.008	2.75345
2.01	2.79035
2.012	2.686
2.014	2.8019
2.016	2.6686
2.018	2.7413
2.02	2.8776
2.022	2.9252
2.024	2.74845
2.026	2.8364
2.028	2.7399
2.03	2.71445
2.032	2.6138
2.034	2.83495
2.036	2.7107
2.038	2.84215
2.04	2.7556
2.042	2.79085
2.044	2.7729
2.046	2.7338
2.048	2.7696
2.05	2.71715
2.052	2.74355
2.054	2.67495
2.056	2.67605
2.058	2.72975
2.06	2.8161
2.062	2.72955
2.064	2.8444
2.066	2.72225
2.068	2.78795
2.07	2.75595
2.072	2.67025
2.074	2.85395
2.076	2.7016
2.078	2.7526
2.08	2.87245
2.082	2.756
2.084	2.79225
2.086	2.6928
2.088	2.7454
2.09	2.70665
2.092	2.82965
2.094	2.7773
2.096	2.85245
2.098	2.81445
2.1	2.7437
2.102	2.75055
2.104	2.77385
2.106	2.71995
2.108	2.8583
2.11	2.7471
2.112	2.669
2.114	2.79995
2.116	2.6989
2.118	2.66495
2.12	2.77105
2.122	2.73685
2.124	2.8243
2.126	2.75565
2.128	2.7597
2.13	2.69235
2.132	2.8625
2.134	2.78395
2.136	2.88455
2.138	2.83955
2.14	2.7101
2.142	2.8119
2.144	2.67315
2.146	2.8143
2.148	2.72135
2.15	2.843
2.152	2.8469
2.154	2.777
2.156	2.7405
2.158	2.88075
2.16	2.68855
2.162	2.75105
2.164	2.7646
2.166	2.73655
2.168	2.6533
2.17	2.8885
2.172	2.7051
2.174	2.8567
2.176	2.77425
2.178	2.7745
2.18	2.7822
2.182	2.7548
2.184	2.74315
2.186	2.77445
2.188	2.89975
2.19	2.6894
2.192	2.7479
2.194	2.71005
2.196	2.76415
2.198	2.72605
2.2	2.67185
2.202	2.6832
2.204	2.7012
2.206	2.7724
2.208	2.66905
2.21	2.78525
2.212	2.96815
2.214	2.6884
2.216	2.76115
2.218	2.87905
2.22	2.68425
2.222	2.73555
2.224	2.70685
2.226	2.76185
2.228	2.7827
2.23	2.7966
2.232	2.8318
2.234	2.6812
2.236	2.7002
2.238	2.89815
2.24	2.68855
2.242	2.7028
2.244	2.7934
2.246	2.7239
2.248	2.6898
2.25	2.77285
2.252	2.8472
2.254	2.69845
2.256	2.66625
2.258	2.82925
2.26	2.76725
2.262	2.7151
2.264	2.7678
2.266	2.80365
2.268	2.73035
2.27	2.81295
2.272	2.7911
2.274	2.73365
2.276	2.84565
2.278	2.73865
2.28	2.7509
2.282	2.68955
2.284	2.8401
2.286	2.642
2.288	2.7249
2.29	2.8774
2.292	2.7181
2.294	2.7691
2.296	2.88755
2.298	2.7907
2.3	2.86125
2.302	2.8238
2.304	2.6777
2.306	2.7458
2.308	2.76925
2.31	2.70295
2.312	2.73415
2.314	2.7375
2.316	2.85255
2.318	2.78505
2.32	2.79745
2.322	2.81795
2.324	2.8166
2.326	2.69145
2.328	2.82555
2.33	2.8421
2.332	2.74145
2.334	2.8152
2.336	2.71975
2.338	2.64865
2.34	2.8445
2.342	2.95515
2.344	2.7818
2.346	2.8549
2.348	2.79215
2.35	2.76125
2.352	2.7874
2.354	2.8163
2.356	2.6754
2.358	2.75545
2.36	2.82435
2.362	2.8724
2.364	2.69395
2.366	2.70385
2.368	2.7312
2.37	2.95485
2.372	2.69785
2.374	2.80025
2.376	2.87585
2.378	2.8726
2.38	2.8909
2.382	2.78015
2.384	2.79655
2.386	2.71435
2.388	2.91845
2.39	2.78215
2.392	2.87865
2.394	2.7103
2.396	2.7469
2.398	2.7344
2.4	2.80785
2.402	2.8791
2.404	2.67525
2.406	2.7523
2.408	2.7823
2.41	2.68805
2.412	2.81005
2.414	2.6731
2.416	2.7945
2.418	2.7841
2.42	2.84945
2.422	2.735
2.424	2.7272
2.426	2.78215
2.428	2.7697
2.43	2.75435
2.432	2.6369
2.434	2.81855
2.436	2.74905
2.438	2.722
2.44	2.71215
2.442	2.7866
2.444	2.6989
2.446	2.7617
2.448	2.73895
2.45	2.80545
2.452	2.72245
2.454	2.67595
2.456	2.75265
2.458	2.67635
2.46	2.8835
2.462	2.6487
2.464	2.8333
2.466	2.7395
2.468	2.7006
2.47	2.7268
2.472	2.6975
2.474	2.953
2.476	2.9572
2.478	2.81705
2.48	2.86065
2.482	2.7897
2.484	2.79405
2.486	2.707
2.488	2.87765
2.49	2.8763
2.492	2.70465
2.494	2.89525
2.496	2.9542
2.498	2.8162
2.5	2.7084
2.502	2.78015
2.504	2.85855
2.506	2.77995
2.508	3.0192
2.51	2.7712
2.512	2.96705
2.514	2.95325
2.516	3.04685
2.518	2.8969
2.52	2.73685
2.522	2.845
2.524	2.87965
2.526	2.84385
2.528	2.9609
2.53	2.7828
2.532	2.7993
2.534	2.8792
2.536	2.6992
2.538	3.04875
2.54	2.7948
2.542	2.8783
2.544	2.74585
2.546	2.75215
2.548	2.70435
2.55	2.87995
2.552	2.8232
2.554	2.7606
2.556	2.74295
2.558	2.7381
2.56	2.7743
2.562	2.72355
2.564	2.7207
2.566	2.6831
2.568	2.7761
2.57	2.77965
2.572	2.90645
2.574	2.75125
2.576	2.89415
2.578	2.68605
2.58	2.7584
2.582	2.80205
2.584	2.6826
2.586	2.6744
2.588	2.85375
2.59	2.6677
2.592	2.7628
2.594	2.69525
2.596	2.7949
2.598	2.6607
2.6	2.80835
2.602	2.75705
2.604	2.785
2.606	2.7047
2.608	2.8102
2.61	2.6892
2.612	2.87545
2.614	2.8737
2.616	2.73005
2.618	2.77585
2.62	2.8151
2.622	2.6351
2.624	2.76875
2.626	2.8347
2.628	2.6981
2.63	2.70195
2.632	2.70445
2.634	2.8204
2.636	2.794
2.638	2.63825
2.64	2.81245
2.642	2.65615
2.644	2.92495
2.646	2.74495
2.648	2.8297
2.65	2.9148
2.652	2.82325
2.654	2.75545
2.656	2.85575
2.658	2.72185
2.66	2.86645
2.662	2.79315
2.664	2.8295
2.666	2.75895
2.668	2.7881
2.67	2.8128
2.672	2.90865
2.674	2.76495
2.676	2.71065
2.678	2.7357
2.68	2.78615
2.682	2.80185
2.684	2.7981
2.686	2.75715
2.688	2.71805
2.69	2.6781
2.692	2.81945
2.694	2.74465
2.696	2.83585
2.698	2.715
2.7	2.75255
2.702	2.70295
2.704	2.6742
2.706	2.69405
2.708	2.73305
2.71	2.7889
2.712	2.7446
2.714	2.72445
2.716	2.70335
2.718	2.82355
2.72	2.7241
2.722	2.7865
2.724	2.7299
2.726	2.66265
2.728	2.7965
2.73	2.7667
2.732	2.65815
2.734	2.6842
2.736	2.6865
2.738	2.70835
2.74	2.7017
2.742	2.8047
2.744	2.74645
2.746	2.6973
2.748	2.78085
2.75	2.684
2.752	2.8503
2.754	2.79745
2.756	2.73355
2.758	2.82685
2.76	2.83205
2.762	2.70185
2.764	2.85265
2.766	2.68185
2.768	2.8614
2.77	2.7881
2.772	2.7841
2.774	2.7963
2.776	2.71875
2.778	2.73835
2.78	2.7561
2.782	2.7339
2.784	2.7639
2.786	2.724
2.788	2.7417
2.79	2.7315
2.792	2.8601
2.794	2.7689
2.796	2.782
2.798	2.9115
2.8	2.71045
2.802	2.78975
2.804	2.78415
2.806	2.7315
2.808	2.7791
2.81	2.787
2.812	2.75065
2.814	2.8046
2.816	2.8226
2.818	2.85995
2.82	2.70635
2.822	2.8068
2.824	2.69375
2.826	2.85965
2.828	2.7527
2.83	2.7266
2.832	2.6652
2.834	2.85575
2.836	2.75205
2.838	2.6975
2.84	2.77935
2.842	2.65925
2.844	2.891
2.846	2.7198
2.848	2.7758
2.85	2.70615
2.852	2.68685
2.854	2.83725
2.856	2.70535
2.858	2.76835
2.86	2.84895
2.862	2.77455
2.864	2.8556
2.866	2.8449
2.868	2.69715
2.87	2.69085
2.872	2.70485
2.874	2.7767
2.876	2.6837
2.878	2.6852
2.88	2.7705
2.882	2.69585
2.884	2.8783
2.886	2.6958
2.888	2.6741
2.89	2.7721
2.892	2.75115
2.894	2.764
2.896	2.75445
2.898	2.8387
2.9	2.8624
2.902	2.79935
2.904	2.6904
2.906	2.70855
2.908	2.91435
2.91	2.64125
2.912	2.7254
2.914	2.7423
2.916	2.76835
2.918	2.7168
2.92	2.81835
2.922	2.956
2.924	3.0326
2.926	2.73605
2.928	2.85455
2.93	2.75665
2.932	2.85835
2.934	2.78015
2.936	2.728
2.938	2.72095
2.94	2.7806
2.942	2.76705
2.944	2.7792
2.946	2.8413
2.948	2.8708
2.95	2.7771
2.952	2.6564
2.954	2.8444
2.956	2.8317
2.958	2.719
2.96	2.80965
2.962	2.8209
2.964	2.7229
2.966	2.73835
2.968	2.77555
2.97	2.78975
2.972	2.65535
2.974	2.6523
2.976	2.8582
2.978	2.82905
2.98	2.692
2.982	2.74265
2.984	2.8448
2.986	2.88895
2.988	2.86715
2.99	2.7367
2.992	2.87365
2.994	2.74735
2.996	2.7235
2.998	2.7456
3	2.80615
3.002	2.7805
3.004	2.69995
3.006	2.82075
3.008	2.8255
3.01	2.8267
3.012	2.8432
3.014	2.74695
3.016	2.8132
3.018	2.71585
3.02	2.75375
3.022	2.7127
3.024	2.7477
3.026	2.8226
3.028	2.64855
3.03	2.78015
3.032	2.954
3.034	2.8123
3.036	2.7028
3.038	2.70545
3.04	2.78165
3.042	2.8199
3.044	2.7222
3.046	2.86145
3.048	2.76295
3.05	2.75665
3.052	2.76195
3.054	2.688
3.056	2.7641
3.058	2.716
3.06	2.74115
3.062	2.7038
3.064	2.8152
3.066	2.7287
3.068	2.75165
3.07	2.69185
3.072	2.80925
3.074	2.70545
3.076	2.94845
3.078	2.6452
3.08	2.837
3.082	2.8936
3.084	2.7481
3.086	2.78705
3.088	2.6792
3.09	2.7955
3.092	2.76215
3.094	2.91615
3.096	2.7501
3.098	2.67925
3.1	2.74065
3.102	2.6698
3.104	2.7365
3.106	2.6326
3.108	2.7762
3.11	2.83225
3.112	2.8135
3.114	2.7181
3.116	2.8329
3.118	2.76255
3.12	2.72725
3.122	2.8526
3.124	2.8007
3.126	2.75175
3.128	2.75045
3.13	2.79545
3.132	2.6888
3.134	2.83855
3.136	2.87235
3.138	2.7976
3.14	2.67805
3.142	2.80185
3.144	2.8153
3.146	2.65975
3.148	2.8238
3.15	2.67195
3.152	2.7659
3.154	2.6908
3.156	2.69075
3.158	2.7237
3.16	2.7947
3.162	2.792
3.164	2.74025
3.166	2.7144
3.168	2.81805
3.17	2.75725
3.172	2.76685
3.174	2.7761
3.176	2.7779
3.178	2.742
3.18	2.7337
3.182	2.83445
3.184	2.91
3.186	2.834
3.188	2.90765
3.19	2.7918
3.192	2.79845
3.194	2.7413
3.196	2.67
3.198	2.9261
3.2	2.66205
3.202	2.84775
3.204	2.83965
3.206	2.82535
3.208	2.8475
3.21	2.6848
3.212	2.781
3.214	2.6705
3.216	2.7211
3.218	2.87155
3.22	2.6872
3.222	2.69635
3.224	2.6731
3.226	2.72665
3.228	2.8943
3.23	2.7518
3.232	2.72285
3.234	2.75615
3.236	2.8414
3.238	3.1086
3.24	2.7813
3.242	2.6927
3.244	2.79505
3.246	2.79495
3.248	2.7355
3.25	2.6953
3.252	2.8517
3.254	2.73355
3.256	2.7595
3.258	2.83725
3.26	2.7868
3.262	2.75115
3.264	2.7721
3.266	2.7232
3.268	2.76545
3.27	2.75785
3.272	2.78415
3.274	2.7149
3.276	2.9541
3.278	2.7349
3.28	2.75665
3.282	2.8014
3.284	2.73405
3.286	2.89175
3.288	2.7507
3.29	2.7948
3.292	2.7891
3.294	2.77775
3.296	2.77015
3.298	2.8461
3.3	2.95265
3.302	2.76985
3.304	2.70715
3.306	2.7429
3.308	2.7795
3.31	2.68605
3.312	2.7746
3.314	2.7098
3.316	2.8616
3.318	2.8258
3.32	2.82525
3.322	2.68225
3.324	2.88845
3.326	2.76965
3.328	2.7923
3.33	2.7503
3.332	2.8365
3.334	2.79725
3.336	2.94805
3.338	2.7931
3.34	2.74785
3.342	2.83345
3.344	2.7736
3.346	3.0016
3.348	2.9752
3.35	2.69445
3.352	2.7481
3.354	2.8137
3.356	2.75845
3.358	2.7515
3.36	2.6631
3.362	2.7456
3.364	2.8208
3.366	2.7955
3.368	2.74355
3.37	3.0789
3.372	2.79345
3.374	2.76455
3.376	2.71985
3.378	2.81315
3.38	2.70395
3.382	2.75385
3.384	2.7643
3.386	2.7572
3.388	2.73495
3.39	2.8249
3.392	2.67025
3.394	2.791
3.396	2.99025
3.398	2.77835
3.4	2.68085
3.402	2.7113
3.404	2.8095
3.406	2.69155
3.408	2.7742
3.41	2.6826
3.412	2.71885
3.414	2.77145
3.416	2.77665
3.418	2.8141
3.42	2.82565
3.422	2.7089
3.424	2.80805
3.426	2.7944
3.428	2.6897
3.43	2.7849
3.432	2.64585
3.434	2.66165
3.436	2.78355
3.438	2.6995
3.44	2.78885
3.442	2.722
3.444	2.8869
3.446	2.78935
3.448	2.754
3.45	2.7163
3.452	2.8264
3.454	2.78675
3.456	2.68005
3.458	2.84335
3.46	2.70825
3.462	2.84085
3.464	2.76935
3.466	2.7663
3.468	2.73445
3.47	2.83615
3.472	2.82975
3.474	2.7346
3.476	2.76925
3.478	2.7694
3.48	2.5821
3.482	2.7311
3.484	2.9604
3.486	2.86465
3.488	2.8433
3.49	2.7688
3.492	2.8127
3.494	2.69565
3.496	2.6028
3.498	2.7356
3.5	2.8801
3.502	2.8049
3.504	2.79605
3.506	2.72895
3.508	2.83615
3.51	2.67425
3.512	2.83105
3.514	2.842
3.516	2.6757
3.518	2.78405
3.52	2.8158
3.522	2.8336
3.524	2.8162
3.526	2.7493
3.528	2.64155
3.53	2.7941
3.532	2.7437
3.534	2.7211
3.536	2.69515
3.538	2.71365
3.54	2.7819
3.542	2.7913
3.544	2.74495
3.546	2.86985
3.548	2.72135
3.55	2.83515
3.552	2.6265
3.554	2.7874
3.556	2.7884
3.558	2.7417
3.56	2.94515
3.562	2.91445
3.564	2.8929
3.566	2.8476
3.568	2.77945
3.57	2.84865
3.572	2.7433
3.574	2.7177
3.576	2.76305
3.578	2.72775
3.58	2.7643
3.582	2.6695
3.584	2.72715
3.586	2.6833
3.588	2.7963
3.59	2.78255
3.592	2.6994
3.594	2.7778
3.596	2.6842
3.598	2.6896
3.6	2.6594
3.602	2.8346
3.604	2.882
3.606	2.78365
3.608	2.71925
3.61	2.9425
3.612	2.87475
3.614	2.7064
3.616	2.70365
3.618	2.68465
3.62	2.7628
3.622	2.78005
3.624	2.79675
3.626	2.804
3.628	2.7253
3.63	2.75015
3.632	2.68635
3.634	2.76465
3.636	2.72735
3.638	2.85495
3.64	2.78595
3.642	2.7175
3.644	2.78405
3.646	2.69085
3.648	2.75835
3.65	2.8241
3.652	2.7233
3.654	2.69775
3.656	2.72695
3.658	2.74665
3.66	2.79855
3.662	2.8241
3.664	2.6771
3.666	2.7856
3.668	2.6871
3.67	2.79935
3.672	2.81105
3.674	2.784
3.676	2.7841
3.678	2.68405
3.68	2.8965
3.682	2.8246
3.684	2.73395
3.686	2.80995
3.688	2.9433
3.69	2.747
3.692	2.7994
3.694	2.72585
3.696	2.7211
3.698	2.7648
3.7	2.6587
3.702	2.7495
3.704	2.7101
3.706	2.6648
3.708	2.73435
3.71	2.8945
3.712	2.83655
3.714	2.72455
3.716	2.7357
3.718	2.8409
3.72	2.85115
3.722	2.78575
3.724	2.8805
3.726	2.7549
3.728	2.84935
3.73	2.74575
3.732	2.7511
3.734	2.6733
3.736	2.736
3.738	2.68365
3.74	2.8499
3.742	2.88645
3.744	2.7791
3.746	2.9056
3.748	2.74525
3.75	2.73195
3.752	2.71375
3.754	2.85755
3.756	2.82775
3.758	3.23245
3.76	2.75455
3.762	2.77525
3.764	2.66545
3.766	2.7563
3.768	2.8545
3.77	2.7208
3.772	2.7636
3.774	2.7294
3.776	2.6811
3.778	2.77005
3.78	2.782
3.782	2.75185
3.784	2.7161
3.786	2.82045
3.788	2.8138
3.79	2.68455
3.792	2.69405
3.794	2.7764
3.796	2.76165
3.798	2.88585
3.8	2.6967
3.802	2.6974
3.804	2.9538
3.806	2.7302
3.808	2.75215
3.81	2.6886
3.812	2.7501
3.814	2.78935
3.816	2.74875
3.818	2.908
3.82	2.774
3.822	2.7213
3.824	2.76865
3.826	2.82245
3.828	2.78845
3.83	2.8001
3.832	2.74885
3.834	2.77295
3.836	2.78375
3.838	2.7862
3.84	2.7125
3.842	2.7041
3.844	2.81005
3.846	2.7855
3.848	2.631
3.85	2.70425
3.852	2.91545
3.854	2.7561
3.856	2.6497
3.858	2.7582
3.86	2.73435
3.862	2.723
3.864	2.82565
3.866	2.72485
3.868	2.74845
3.87	2.8686
3.872	2.7075
3.874	2.7793
3.876	2.72635
3.878	2.809
3.88	2.9652
3.882	2.7278
3.884	2.6924
3.886	2.9209
3.888	2.67355
3.89	2.72085
3.892	2.8086
3.894	2.729
3.896	2.8499
3.898	2.7844
3.9	2.7494
3.902	2.7637
3.904	2.79315
3.906	2.8123
3.908	2.6951
3.91	2.94335
3.912	2.7094
3.914	2.75455
3.916	2.76115
3.918	2.7059
3.92	2.76765
3.922	2.7536
3.924	2.87405
3.926	2.8278
3.928	2.7587
3.93	2.7753
3.932	2.81775
3.934	2.8507
3.936	2.7718
3.938	2.7616
3.94	2.64175
3.942	2.75125
3.944	2.788
3.946	2.85175
3.948	2.7482
3.95	2.75785
3.952	2.7324
3.954	3.0499
3.956	2.7952
3.958	2.8711
3.96	2.81105
3.962	2.8083
3.964	2.89865
3.966	2.64175
3.968	2.73065
3.97	2.79365
3.972	2.82725
3.974	2.73175
3.976	2.84165
3.978	2.79535
3.98	2.8162
3.982	2.82465
3.984	2.70395
3.986	2.80425
3.988	2.77705
3.99	2.73335
3.992	2.6956
3.994	2.6594
3.996	2.63385
3.998	2.688
[truncated: 148,001 more rows]

## Sheet: 4A
Times (ns)	Distance(Å)
0	0.357
0.02	0.364
0.04	0.337
0.06	0.353
0.08	0.356
0.1	0.344
0.12	0.346
0.14	0.376
0.16	0.347
0.18	0.356
0.2	0.35
0.22	0.391
0.24	0.36
0.26	0.384
0.28	0.4
0.3	0.424
0.32	0.378
0.34	0.381
0.36	0.379
0.38	0.357
0.4	0.375
0.42	0.37
0.44	0.367
0.46	0.375
0.48	0.375
0.5	0.4
0.52	0.398
0.54	0.363
0.56	0.376
0.58	0.361
0.6	0.37
0.62	0.332
0.64	0.332
0.66	0.354
0.68	0.34
0.7	0.368
0.72	0.347
0.74	0.349
0.76	0.339
0.78	0.351
0.8	0.379
0.82	0.336
0.84	0.338
0.86	0.374
0.88	0.344
0.9	0.348
0.92	0.356
0.94	0.357
0.96	0.38
0.98	0.365
1	0.342
1.02	0.361
1.04	0.365
1.06	0.337
1.08	0.346
1.1	0.325
1.12	0.353
1.14	0.38
1.16	0.352
1.18	0.36
1.2	0.363
1.22	0.366
1.24	0.362
1.26	0.365
1.28	0.326
1.3	0.359
1.32	0.37
1.34	0.365
1.36	0.341
1.38	0.357
1.4	0.34
1.42	0.339
1.44	0.401
1.46	0.36
1.48	0.408
1.5	0.379
1.52	0.374
1.54	0.366
1.56	0.379
1.58	0.358
1.6	0.332
1.62	0.361
1.64	0.359
1.66	0.347
1.68	0.353
1.7	0.366
1.72	0.364
1.74	0.356
1.76	0.351
1.78	0.319
1.8	0.339
1.82	0.352
1.84	0.356
1.86	0.404
1.88	0.386
1.9	0.419
1.92	0.424
1.94	0.39
1.96	0.388
1.98	0.384
2	0.389
2.02	0.389
2.04	0.359
2.06	0.355
2.08	0.366
2.1	0.365
2.12	0.344
2.14	0.352
2.16	0.389
2.18	0.362
2.2	0.35
2.22	0.358
2.24	0.384
2.26	0.388
2.28	0.359
2.3	0.337
2.32	0.356
2.34	0.355
2.36	0.343
2.38	0.386
2.4	0.359
2.42	0.36
2.44	0.352
2.46	0.366
2.48	0.384
2.5	0.402
2.52	0.371
2.54	0.427
2.56	0.377
2.58	0.415
2.6	0.361
2.62	0.409
2.64	0.361
2.66	0.376
2.68	0.393
2.7	0.403
2.72	0.395
2.74	0.39
2.76	0.379
2.78	0.388
2.8	0.369
2.82	0.396
2.84	0.365
2.86	0.367
2.88	0.365
2.9	0.345
2.92	0.386
2.94	0.381
2.96	0.367
2.98	0.388
3	0.369
3.02	0.367
3.04	0.372
3.06	0.391
3.08	0.352
3.1	0.385
3.12	0.37
3.14	0.362
3.16	0.396
3.18	0.381
3.2	0.355
3.22	0.372
3.24	0.342
3.26	0.343
3.28	0.339
3.3	0.313
3.32	0.386
3.34	0.358
3.36	0.365
3.38	0.366
3.4	0.358
3.42	0.364
3.44	0.386
3.46	0.359
3.48	0.398
3.5	0.386
3.52	0.404
3.54	0.429
3.56	0.425
3.58	0.424
3.6	0.393
3.62	0.433
3.64	0.428
3.66	0.444
3.68	0.419
3.7	0.356
3.72	0.358
3.74	0.371
3.76	0.369
3.78	0.344
3.8	0.371
3.82	0.337
3.84	0.392
3.86	0.37
3.88	0.356
3.9	0.373
3.92	0.391
3.94	0.356
3.96	0.344
3.98	0.338
4	0.365
4.02	0.366
4.04	0.362
4.06	0.357
4.08	0.354
4.1	0.358
4.12	0.347
4.14	0.353
4.16	0.365
4.18	0.358
4.2	0.361
4.22	0.357
4.24	0.362
4.26	0.362
4.28	0.404
4.3	0.376
4.32	0.406
4.34	0.389
4.36	0.361
4.38	0.356
4.4	0.356
4.42	0.37
4.44	0.368
4.46	0.401
4.48	0.372
4.5	0.347
4.52	0.344
4.54	0.344
4.56	0.374
4.58	0.362
4.6	0.358
4.62	0.358
4.64	0.322
4.66	0.344
4.68	0.335
4.7	0.347
4.72	0.344
4.74	0.365
4.76	0.359
4.78	0.368
4.8	0.298
4.82	0.342
4.84	0.35
4.86	0.358
4.88	0.35
4.9	0.351
4.92	0.323
4.94	0.353
4.96	0.346
4.98	0.36
5	0.328
5.02	0.36
5.04	0.357
5.06	0.335
5.08	0.342
5.1	0.382
5.12	0.413
5.14	0.38
5.16	0.357
5.18	0.379
5.2	0.38
5.22	0.387
5.24	0.377
5.26	0.341
5.28	0.356
5.3	0.364
5.32	0.344
5.34	0.39
5.36	0.35
5.38	0.367
5.4	0.332
5.42	0.36
5.44	0.336
5.46	0.395
5.48	0.349
5.5	0.346
5.52	0.355
5.54	0.341
5.56	0.364
5.58	0.353
5.6	0.362
5.62	0.358
5.64	0.363
5.66	0.349
5.68	0.36
5.7	0.374
5.72	0.358
5.74	0.365
5.76	0.359
5.78	0.371
5.8	0.355
5.82	0.372
5.84	0.381
5.86	0.363
5.88	0.342
5.9	0.338
5.92	0.369
5.94	0.373
5.96	0.395
5.98	0.431
6	0.417
6.02	0.455
6.04	0.446
6.06	0.45
6.08	0.427
6.1	0.445
6.12	0.425
6.14	0.444
6.16	0.397
6.18	0.457
6.2	0.432
6.22	0.43
6.24	0.439
6.26	0.388
6.28	0.395
6.3	0.43
6.32	0.47
6.34	0.439
6.36	0.464
6.38	0.416
6.4	0.463
6.42	0.472
6.44	0.447
6.46	0.47
6.48	0.478
6.5	0.456
6.52	0.453
6.54	0.439
6.56	0.43
6.58	0.434
6.6	0.444
6.62	0.412
6.64	0.439
6.66	0.443
6.68	0.506
6.7	0.519
6.72	0.485
6.74	0.466
6.76	0.448
6.78	0.487
6.8	0.423
6.82	0.44
6.84	0.431
6.86	0.435
6.88	0.427
6.9	0.41
6.92	0.419
6.94	0.448
6.96	0.415
6.98	0.437
7	0.459
7.02	0.44
7.04	0.474
7.06	0.459
7.08	0.493
7.1	0.494
7.12	0.443
7.14	0.446
7.16	0.433
7.18	0.453
7.2	0.472
7.22	0.473
7.24	0.497
7.26	0.466
7.28	0.444
7.3	0.468
7.32	0.474
7.34	0.453
7.36	0.503
7.38	0.485
7.4	0.502
7.42	0.439
7.44	0.493
7.46	0.461
7.48	0.476
7.5	0.506
7.52	0.477
7.54	0.485
7.56	0.457
7.58	0.492
7.6	0.507
7.62	0.488
7.64	0.525
7.66	0.448
7.68	0.509
7.7	0.512
7.72	0.5
7.74	0.474
7.76	0.487
7.78	0.496
7.8	0.498
7.82	0.507
7.84	0.503
7.86	0.446
7.88	0.495
7.9	0.494
7.92	0.463
7.94	0.528
7.96	0.453
7.98	0.514
8	0.491
8.02	0.45
8.04	0.506
8.06	0.501
8.08	0.498
8.1	0.522
8.12	0.478
8.14	0.488
8.16	0.479
8.18	0.454
8.2	0.559
8.22	0.497
8.24	0.489
8.26	0.511
8.28	0.53
8.3	0.541
8.32	0.572
8.34	0.544
8.36	0.517
8.38	0.549
8.4	0.524
8.42	0.565
8.44	0.55
8.46	0.518
8.48	0.523
8.5	0.505
8.52	0.534
8.54	0.527
8.56	0.487
8.58	0.492
8.6	0.528
8.62	0.511
8.64	0.481
8.66	0.457
8.68	0.501
8.7	0.472
8.72	0.485
8.74	0.535
8.76	0.506
8.78	0.49
8.8	0.497
8.82	0.522
8.84	0.536
8.86	0.5
8.88	0.483
8.9	0.54
8.92	0.498
8.94	0.523
8.96	0.531
8.98	0.53
9	0.534
9.02	0.53
9.04	0.535
9.06	0.537
9.08	0.492
9.1	0.506
9.12	0.517
9.14	0.473
9.16	0.516
9.18	0.483
9.2	0.485
9.22	0.506
9.24	0.492
9.26	0.5
9.28	0.495
9.3	0.51
9.32	0.45
9.34	0.482
9.36	0.487
9.38	0.474
9.4	0.504
9.42	0.595
9.44	0.494
9.46	0.518
9.48	0.566
9.5	0.522
9.52	0.54
9.54	0.537
9.56	0.552
9.58	0.458
9.6	0.526
9.62	0.505
9.64	0.502
9.66	0.556
9.68	0.532
9.7	0.549
9.72	0.543
9.74	0.531
9.76	0.506
9.78	0.531
9.8	0.512
9.82	0.591
9.84	0.541
9.86	0.609
9.88	0.622
9.9	0.593
9.92	0.551
9.94	0.528
9.96	0.506
9.98	0.507
10	0.546
10.02	0.559
10.04	0.551
10.06	0.512
10.08	0.512
10.1	0.497
10.12	0.511
10.14	0.601
10.16	0.583
10.18	0.599
10.2	0.539
10.22	0.626
10.24	0.584
10.26	0.59
10.28	0.617
10.3	0.58
10.32	0.594
10.34	0.561
10.36	0.634
10.38	0.636
10.4	0.593
10.42	0.529
10.44	0.494
10.46	0.481
10.48	0.526
10.5	0.495
10.52	0.517
10.54	0.504
10.56	0.537
10.58	0.562
10.6	0.508
10.62	0.477
10.64	0.506
10.66	0.514
10.68	0.501
10.7	0.496
10.72	0.513
10.74	0.514
10.76	0.594
10.78	0.583
10.8	0.566
10.82	0.519
10.84	0.52
10.86	0.566
10.88	0.538
10.9	0.497
10.92	0.518
10.94	0.505
10.96	0.518
10.98	0.515
11	0.541
11.02	0.493
11.04	0.545
11.06	0.513
11.08	0.512
11.1	0.555
11.12	0.529
11.14	0.549
11.16	0.525
11.18	0.521
11.2	0.586
11.22	0.533
11.24	0.571
11.26	0.606
11.28	0.558
11.3	0.638
11.32	0.655
11.34	0.586
11.36	0.675
11.38	0.643
11.4	0.683
11.42	0.62
11.44	0.63
11.46	0.558
11.48	0.518
11.5	0.526
11.52	0.588
11.54	0.662
11.56	0.629
11.58	0.633
11.6	0.61
11.62	0.604
11.64	0.581
11.66	0.61
11.68	0.62
11.7	0.622
11.72	0.604
11.74	0.565
11.76	0.613
11.78	0.6
11.8	0.586
11.82	0.624
11.84	0.581
11.86	0.601
11.88	0.585
11.9	0.605
11.92	0.617
11.94	0.624
11.96	0.627
11.98	0.554
12	0.608
12.02	0.561
12.04	0.466
12.06	0.477
12.08	0.472
12.1	0.476
12.12	0.481
12.14	0.475
12.16	0.477
12.18	0.473
12.2	0.455
12.22	0.471
12.24	0.456
12.26	0.479
12.28	0.477
12.3	0.48
12.32	0.464
12.34	0.468
12.36	0.444
12.38	0.476
12.4	0.472
12.42	0.461
12.44	0.443
12.46	0.435
12.48	0.463
12.5	0.449
12.52	0.43
12.54	0.479
12.56	0.482
12.58	0.452
12.6	0.466
12.62	0.422
12.64	0.424
12.66	0.453
12.68	0.406
12.7	0.453
12.72	0.468
12.74	0.468
12.76	0.477
12.78	0.482
12.8	0.468
12.82	0.503
12.84	0.519
12.86	0.599
12.88	0.559
12.9	0.538
12.92	0.49
12.94	0.476
12.96	0.478
12.98	0.448
13	0.478
13.02	0.475
13.04	0.483
13.06	0.449
13.08	0.492
13.1	0.457
13.12	0.486
13.14	0.465
13.16	0.465
13.18	0.501
13.2	0.475
13.22	0.504
13.24	0.489
13.26	0.51
13.28	0.486
13.3	0.466
13.32	0.473
13.34	0.497
13.36	0.522
13.38	0.49
13.4	0.463
13.42	0.469
13.44	0.516
13.46	0.455
13.48	0.516
13.5	0.531
13.52	0.461
13.54	0.466
13.56	0.451
13.58	0.438
13.6	0.488
13.62	0.529
13.64	0.518
13.66	0.509
13.68	0.614
13.7	0.576
13.72	0.663
13.74	0.532
13.76	0.595
13.78	0.617
13.8	0.65
13.82	0.606
13.84	0.585
13.86	0.594
13.88	0.455
13.9	0.477
13.92	0.478
13.94	0.467
13.96	0.453
13.98	0.441
14	0.436
14.02	0.465
14.04	0.441
14.06	0.473
14.08	0.453
14.1	0.447
14.12	0.53
14.14	0.5
14.16	0.617
14.18	0.563
14.2	0.493
14.22	0.497
14.24	0.479
14.26	0.502
14.28	0.505
14.3	0.484
14.32	0.546
14.34	0.472
14.36	0.455
14.38	0.506
14.4	0.498
14.42	0.445
14.44	0.471
14.46	0.438
14.48	0.441
14.5	0.499
14.52	0.481
14.54	0.481
14.56	0.46
14.58	0.551
14.6	0.517
14.62	0.493
14.64	0.495
14.66	0.47
14.68	0.485
14.7	0.496
14.72	0.481
14.74	0.467
14.76	0.499
14.78	0.492
14.8	0.484
14.82	0.516
14.84	0.493
14.86	0.464
14.88	0.5
14.9	0.478
14.92	0.608
14.94	0.615
14.96	0.643
14.98	0.584
15	0.606
15.02	0.598
15.04	0.608
15.06	0.577
15.08	0.579
15.1	0.515
15.12	0.505
15.14	0.513
15.16	0.497
15.18	0.524
15.2	0.473
15.22	0.501
15.24	0.494
15.26	0.481
15.28	0.486
15.3	0.528
15.32	0.473
15.34	0.484
15.36	0.499
15.38	0.445
15.4	0.483
15.42	0.496
15.44	0.511
15.46	0.448
15.48	0.527
15.5	0.511
15.52	0.482
15.54	0.517
15.56	0.489
15.58	0.518
15.6	0.547
15.62	0.557
15.64	0.576
15.66	0.622
15.68	0.585
15.7	0.559
15.72	0.592
15.74	0.58
15.76	0.527
15.78	0.525
15.8	0.493
15.82	0.475
15.84	0.478
15.86	0.477
15.88	0.473
15.9	0.465
15.92	0.478
15.94	0.485
15.96	0.473
15.98	0.461
16	0.547
16.02	0.507
16.04	0.492
16.06	0.471
16.08	0.495
16.1	0.493
16.12	0.437
16.14	0.475
16.16	0.457
16.18	0.478
16.2	0.51
16.22	0.477
16.24	0.498
16.26	0.453
16.28	0.565
16.3	0.509
16.32	0.468
16.34	0.478
16.36	0.467
16.38	0.476
16.4	0.451
16.42	0.448
16.44	0.478
16.46	0.485
16.48	0.506
16.5	0.45
16.52	0.473
16.54	0.492
16.56	0.484
16.58	0.447
16.6	0.474
16.62	0.473
16.64	0.497
16.66	0.499
16.68	0.481
16.7	0.484
16.72	0.467
16.74	0.488
16.76	0.497
16.78	0.486
16.8	0.458
16.82	0.466
16.84	0.492
16.86	0.47
16.88	0.464
16.9	0.449
16.92	0.429
16.94	0.436
16.96	0.463
16.98	0.474
17	0.469
17.02	0.454
17.04	0.496
17.06	0.462
17.08	0.493
17.1	0.457
17.12	0.467
17.14	0.489
17.16	0.497
17.18	0.476
17.2	0.448
17.22	0.473
17.24	0.47
17.26	0.478
17.28	0.462
17.3	0.482
17.32	0.465
17.34	0.509
17.36	0.497
17.38	0.476
17.4	0.562
17.42	0.521
17.44	0.489
17.46	0.473
17.48	0.473
17.5	0.489
17.52	0.486
17.54	0.491
17.56	0.468
17.58	0.507
17.6	0.54
17.62	0.53
17.64	0.481
17.66	0.486
17.68	0.477
17.7	0.51
17.72	0.516
17.74	0.495
17.76	0.597
17.78	0.512
17.8	0.464
17.82	0.504
17.84	0.436
17.86	0.471
17.88	0.495
17.9	0.503
17.92	0.466
17.94	0.485
17.96	0.486
17.98	0.45
18	0.456
18.02	0.471
18.04	0.499
18.06	0.497
18.08	0.481
18.1	0.506
18.12	0.496
18.14	0.454
18.16	0.482
18.18	0.462
18.2	0.483
18.22	0.497
18.24	0.525
18.26	0.469
18.28	0.483
18.3	0.499
18.32	0.499
18.34	0.51
18.36	0.531
18.38	0.518
18.4	0.543
18.42	0.5
18.44	0.509
18.46	0.512
18.48	0.518
18.5	0.536
18.52	0.531
18.54	0.494
18.56	0.542
18.58	0.466
18.6	0.465
18.62	0.448
18.64	0.473
18.66	0.464
18.68	0.483
18.7	0.484
18.72	0.456
18.74	0.521
18.76	0.484
18.78	0.493
18.8	0.569
18.82	0.502
18.84	0.506
18.86	0.483
18.88	0.472
18.9	0.481
18.92	0.472
18.94	0.495
18.96	0.493
18.98	0.459
19	0.453
19.02	0.472
19.04	0.498
19.06	0.483
19.08	0.51
19.1	0.508
19.12	0.471
19.14	0.463
19.16	0.461
19.18	0.5
19.2	0.479
19.22	0.472
19.24	0.431
19.26	0.521
19.28	0.554
19.3	0.654
19.32	0.609
19.34	0.492
19.36	0.52
19.38	0.581
19.4	0.569
19.42	0.475
19.44	0.482
19.46	0.458
19.48	0.472
19.5	0.483
19.52	0.475
19.54	0.501
19.56	0.487
19.58	0.458
19.6	0.531
19.62	0.492
19.64	0.474
19.66	0.459
19.68	0.481
19.7	0.507
19.72	0.531
19.74	0.514
19.76	0.497
19.78	0.471
19.8	0.459
19.82	0.489
19.84	0.468
19.86	0.438
19.88	0.486
19.9	0.464
19.92	0.459
19.94	0.478
19.96	0.475
19.98	0.48
20	0.462
20.02	0.485
20.04	0.487
20.06	0.467
20.08	0.475
20.1	0.452
20.12	0.467
20.14	0.459
20.16	0.453
20.18	0.428
20.2	0.435
20.22	0.486
20.24	0.454
20.26	0.472
20.28	0.458
20.3	0.541
20.32	0.517
20.34	0.55
20.36	0.497
20.38	0.483
20.4	0.507
20.42	0.477
20.44	0.469
20.46	0.477
20.48	0.538
20.5	0.489
20.52	0.481
20.54	0.473
20.56	0.47
20.58	0.451
20.6	0.482
20.62	0.447
20.64	0.451
20.66	0.498
20.68	0.47
20.7	0.472
20.72	0.468
20.74	0.479
20.76	0.499
20.78	0.473
20.8	0.496
20.82	0.485
20.84	0.492
20.86	0.458
20.88	0.47
20.9	0.501
20.92	0.442
20.94	0.5
20.96	0.504
20.98	0.452
21	0.464
21.02	0.445
21.04	0.449
21.06	0.473
21.08	0.5
21.1	0.504
21.12	0.472
21.14	0.49
21.16	0.481
21.18	0.501
21.2	0.474
21.22	0.492
21.24	0.462
21.26	0.445
21.28	0.485
21.3	0.45
21.32	0.48
21.34	0.457
21.36	0.461
21.38	0.443
21.4	0.496
21.42	0.522
21.44	0.515
21.46	0.475
21.48	0.485
21.5	0.496
21.52	0.489
21.54	0.489
21.56	0.505
21.58	0.48
21.6	0.483
21.62	0.515
21.64	0.506
21.66	0.484
21.68	0.511
21.7	0.526
21.72	0.548
21.74	0.512
21.76	0.491
21.78	0.503
21.8	0.455
21.82	0.482
21.84	0.511
21.86	0.509
21.88	0.51
21.9	0.493
21.92	0.499
21.94	0.471
21.96	0.523
21.98	0.516
22	0.501
22.02	0.478
22.04	0.67
22.06	0.596
22.08	0.522
22.1	0.518
22.12	0.497
22.14	0.508
22.16	0.525
22.18	0.518
22.2	0.468
22.22	0.484
22.24	0.494
22.26	0.518
22.28	0.504
22.3	0.47
22.32	0.492
22.34	0.52
22.36	0.515
22.38	0.534
22.4	0.579
22.42	0.547
22.44	0.472
22.46	0.465
22.48	0.46
22.5	0.507
22.52	0.473
22.54	0.454
22.56	0.485
22.58	0.484
22.6	0.451
22.62	0.5
22.64	0.467
22.66	0.483
22.68	0.494
22.7	0.483
22.72	0.472
22.74	0.477
22.76	0.487
22.78	0.532
22.8	0.572
22.82	0.608
22.84	0.514
22.86	0.49
22.88	0.489
22.9	0.519
22.92	0.51
22.94	0.497
22.96	0.507
22.98	0.523
23	0.456
23.02	0.498
23.04	0.526
23.06	0.516
23.08	0.444
23.1	0.457
23.12	0.48
23.14	0.489
23.16	0.462
23.18	0.517
23.2	0.637
23.22	0.642
23.24	0.491
23.26	0.515
23.28	0.5
23.3	0.474
23.32	0.481
23.34	0.476
23.36	0.532
23.38	0.515
23.4	0.508
23.42	0.513
23.44	0.485
23.46	0.506
23.48	0.581
23.5	0.61
23.52	0.548
23.54	0.493
23.56	0.576
23.58	0.519
23.6	0.52
23.62	0.476
23.64	0.509
23.66	0.468
23.68	0.513
23.7	0.492
23.72	0.493
23.74	0.562
23.76	0.564
23.78	0.55
23.8	0.548
23.82	0.595
23.84	0.566
23.86	0.616
23.88	0.633
23.9	0.597
23.92	0.609
23.94	0.647
23.96	0.659
23.98	0.565
24	0.628
24.02	0.634
24.04	0.578
24.06	0.66
24.08	0.608
24.1	0.486
24.12	0.499
24.14	0.541
24.16	0.517
24.18	0.535
24.2	0.511
24.22	0.493
24.24	0.478
24.26	0.515
24.28	0.465
24.3	0.479
24.32	0.5
24.34	0.493
24.36	0.516
24.38	0.482
24.4	0.479
24.42	0.464
24.44	0.494
24.46	0.48
24.48	0.475
24.5	0.495
24.52	0.477
24.54	0.515
24.56	0.5
24.58	0.464
24.6	0.469
24.62	0.49
24.64	0.496
24.66	0.489
24.68	0.504
24.7	0.497
24.72	0.473
24.74	0.501
24.76	0.501
24.78	0.469
24.8	0.473
24.82	0.491
24.84	0.473
24.86	0.485
24.88	0.474
24.9	0.443
24.92	0.473
24.94	0.483
24.96	0.531
24.98	0.494
25	0.498
25.02	0.487
25.04	0.49
25.06	0.475
25.08	0.502
25.1	0.492
25.12	0.535
25.14	0.447
25.16	0.509
25.18	0.472
25.2	0.47
25.22	0.502
25.24	0.509
25.26	0.47
25.28	0.524
25.3	0.48
25.32	0.516
25.34	0.473
25.36	0.488
25.38	0.506
25.4	0.477
25.42	0.517
25.44	0.478
25.46	0.466
25.48	0.494
25.5	0.523
25.52	0.457
25.54	0.462
25.56	0.487
25.58	0.466
25.6	0.497
25.62	0.453
25.64	0.523
25.66	0.507
25.68	0.488
25.7	0.527
25.72	0.494
25.74	0.497
25.76	0.564
25.78	0.523
25.8	0.516
25.82	0.553
25.84	0.514
25.86	0.505
25.88	0.511
25.9	0.525
25.92	0.556
25.94	0.513
25.96	0.481
25.98	0.486
26	0.51
26.02	0.503
26.04	0.511
26.06	0.505
26.08	0.478
26.1	0.481
26.12	0.47
26.14	0.496
26.16	0.492
26.18	0.507
26.2	0.497
26.22	0.501
26.24	0.454
26.26	0.484
26.28	0.516
26.3	0.498
26.32	0.486
26.34	0.497
26.36	0.488
26.38	0.468
26.4	0.542
26.42	0.525
26.44	0.504
26.46	0.531
26.48	0.486
26.5	0.519
26.52	0.496
26.54	0.498
26.56	0.466
26.58	0.48
26.6	0.492
26.62	0.508
26.64	0.471
26.66	0.471
26.68	0.502
26.7	0.441
26.72	0.492
26.74	0.441
26.76	0.478
26.78	0.446
26.8	0.456
26.82	0.448
26.84	0.491
26.86	0.47
26.88	0.463
26.9	0.529
26.92	0.522
26.94	0.58
26.96	0.517
26.98	0.549
27	0.538
27.02	0.474
27.04	0.56
27.06	0.563
27.08	0.503
27.1	0.51
27.12	0.478
27.14	0.513
27.16	0.494
27.18	0.492
27.2	0.459
27.22	0.518
27.24	0.483
27.26	0.462
27.28	0.535
27.3	0.482
27.32	0.462
27.34	0.46
27.36	0.505
27.38	0.442
27.4	0.504
27.42	0.497
27.44	0.487
27.46	0.473
27.48	0.503
27.5	0.493
27.52	0.473
27.54	0.447
27.56	0.461
27.58	0.453
27.6	0.474
27.62	0.469
27.64	0.495
27.66	0.567
27.68	0.484
27.7	0.478
27.72	0.487
27.74	0.489
27.76	0.472
27.78	0.51
27.8	0.473
27.82	0.519
27.84	0.505
27.86	0.474
27.88	0.499
27.9	0.481
27.92	0.469
27.94	0.467
27.96	0.461
27.98	0.489
28	0.484
28.02	0.456
28.04	0.449
28.06	0.481
28.08	0.477
28.1	0.498
28.12	0.485
28.14	0.481
28.16	0.466
28.18	0.453
28.2	0.491
28.22	0.498
28.24	0.45
28.26	0.495
28.28	0.46
28.3	0.471
28.32	0.509
28.34	0.532
28.36	0.473
28.38	0.479
28.4	0.49
28.42	0.452
28.44	0.483
28.46	0.563
28.48	0.513
28.5	0.454
28.52	0.467
28.54	0.469
28.56	0.505
28.58	0.48
28.6	0.486
28.62	0.496
28.64	0.465
28.66	0.5
28.68	0.477
28.7	0.464
28.72	0.469
28.74	0.477
28.76	0.472
28.78	0.503
28.8	0.511
28.82	0.453
28.84	0.471
28.86	0.456
28.88	0.481
28.9	0.479
28.92	0.504
28.94	0.49
28.96	0.45
28.98	0.469
29	0.5
29.02	0.493
29.04	0.54
29.06	0.459
29.08	0.486
29.1	0.495
29.12	0.457
29.14	0.461
29.16	0.475
29.18	0.49
29.2	0.467
29.22	0.462
29.24	0.484
29.26	0.492
29.28	0.522
29.3	0.492
29.32	0.473
29.34	0.459
29.36	0.494
29.38	0.493
29.4	0.49
29.42	0.49
29.44	0.483
29.46	0.465
29.48	0.469
29.5	0.495
29.52	0.492
29.54	0.498
29.56	0.499
29.58	0.489
29.6	0.492
29.62	0.491
29.64	0.498
29.66	0.503
29.68	0.467
29.7	0.472
29.72	0.456
29.74	0.472
29.76	0.488
29.78	0.482
29.8	0.485
29.82	0.464
29.84	0.462
29.86	0.453
29.88	0.454
29.9	0.423
29.92	0.429
29.94	0.466
29.96	0.454
29.98	0.481
30	0.497
30.02	0.489
30.04	0.489
30.06	0.471
30.08	0.496
30.1	0.517
30.12	0.474
30.14	0.461
30.16	0.474
30.18	0.443
30.2	0.453
30.22	0.475
30.24	0.486
30.26	0.472
30.28	0.481
30.3	0.467
30.32	0.445
30.34	0.45
30.36	0.479
30.38	0.458
30.4	0.463
30.42	0.485
30.44	0.541
30.46	0.493
30.48	0.456
30.5	0.488
30.52	0.489
30.54	0.451
30.56	0.47
30.58	0.494
30.6	0.464
30.62	0.454
30.64	0.472
30.66	0.471
30.68	0.469
30.7	0.479
30.72	0.477
30.74	0.53
30.76	0.488
30.78	0.458
30.8	0.493
30.82	0.49
30.84	0.482
30.86	0.474
30.88	0.508
30.9	0.505
30.92	0.503
30.94	0.493
30.96	0.471
30.98	0.47
31	0.483
31.02	0.484
31.04	0.487
31.06	0.486
31.08	0.475
31.1	0.471
31.12	0.521
31.14	0.483
31.16	0.478
31.18	0.49
31.2	0.465
31.22	0.51
31.24	0.452
31.26	0.486
31.28	0.454
31.3	0.51
31.32	0.477
31.34	0.468
31.36	0.486
31.38	0.49
31.4	0.509
31.42	0.461
31.44	0.482
31.46	0.478
31.48	0.462
31.5	0.484
31.52	0.506
31.54	0.452
31.56	0.44
31.58	0.457
31.6	0.453
31.62	0.485
31.64	0.492
31.66	0.504
31.68	0.516
31.7	0.517
31.72	0.478
31.74	0.489
31.76	0.504
31.78	0.49
31.8	0.469
31.82	0.519
31.84	0.49
31.86	0.534
31.88	0.489
31.9	0.468
31.92	0.483
31.94	0.483
31.96	0.477
31.98	0.484
32	0.459
32.02	0.494
32.04	0.479
32.06	0.491
32.08	0.535
32.1	0.501
32.12	0.502
32.14	0.504
32.16	0.502
32.18	0.53
32.2	0.501
32.22	0.499
32.24	0.504
32.26	0.501
32.28	0.481
32.3	0.474
32.32	0.46
32.34	0.47
32.36	0.511
32.38	0.471
32.4	0.45
32.42	0.444
32.44	0.488
32.46	0.488
32.48	0.464
32.5	0.467
32.52	0.487
32.54	0.492
32.56	0.456
32.58	0.477
32.6	0.494
32.62	0.476
32.64	0.485
32.66	0.472
32.68	0.472
32.7	0.479
32.72	0.485
32.74	0.481
32.76	0.484
32.78	0.502
32.8	0.49
32.82	0.477
32.84	0.49
32.86	0.484
32.88	0.471
32.9	0.502
32.92	0.488
32.94	0.483
32.96	0.464
32.98	0.477
33	0.478
33.02	0.522
33.04	0.512
33.06	0.491
33.08	0.489
33.1	0.453
33.12	0.479
33.14	0.497
33.16	0.489
33.18	0.502
33.2	0.487
33.22	0.491
33.24	0.474
33.26	0.484
33.28	0.493
33.3	0.491
33.32	0.46
33.34	0.411
33.36	0.472
33.38	0.454
33.4	0.498
33.42	0.502
33.44	0.496
33.46	0.473
33.48	0.487
33.5	0.497
33.52	0.484
33.54	0.528
33.56	0.487
33.58	0.488
33.6	0.453
33.62	0.478
33.64	0.527
33.66	0.495
33.68	0.504
33.7	0.481
33.72	0.515
33.74	0.502
33.76	0.505
33.78	0.456
33.8	0.47
33.82	0.502
33.84	0.487
33.86	0.464
33.88	0.49
33.9	0.468
33.92	0.464
33.94	0.461
33.96	0.496
33.98	0.516
34	0.504
34.02	0.492
34.04	0.513
34.06	0.49
34.08	0.5
34.1	0.495
34.12	0.494
34.14	0.494
34.16	0.466
34.18	0.448
34.2	0.461
34.22	0.445
34.24	0.46
34.26	0.473
34.28	0.455
34.3	0.468
34.32	0.453
34.34	0.515
34.36	0.484
34.38	0.469
34.4	0.452
34.42	0.451
34.44	0.47
34.46	0.438
34.48	0.43
34.5	0.44
34.52	0.427
34.54	0.421
34.56	0.471
34.58	0.466
34.6	0.481
34.62	0.484
34.64	0.455
34.66	0.447
34.68	0.436
34.7	0.457
34.72	0.419
34.74	0.426
34.76	0.432
34.78	0.407
34.8	0.432
34.82	0.468
34.84	0.417
34.86	0.459
34.88	0.431
34.9	0.489
34.92	0.461
34.94	0.442
34.96	0.66
34.98	0.533
35	0.453
35.02	0.456
35.04	0.446
35.06	0.422
35.08	0.488
35.1	0.45
35.12	0.461
35.14	0.445
35.16	0.466
35.18	0.461
35.2	0.436
35.22	0.452
35.24	0.487
35.26	0.475
35.28	0.474
35.3	0.47
35.32	0.511
35.34	0.483
35.36	0.529
35.38	0.58
35.4	0.523
35.42	0.495
35.44	0.538
35.46	0.483
35.48	0.482
35.5	0.45
35.52	0.489
35.54	0.499
35.56	0.504
35.58	0.529
35.6	0.453
35.62	0.501
35.64	0.465
35.66	0.498
35.68	0.486
35.7	0.487
35.72	0.498
35.74	0.457
35.76	0.478
35.78	0.462
35.8	0.449
35.82	0.445
35.84	0.444
35.86	0.465
35.88	0.467
35.9	0.437
35.92	0.454
35.94	0.497
35.96	0.483
35.98	0.473
36	0.537
36.02	0.492
36.04	0.501
36.06	0.523
36.08	0.498
36.1	0.485
36.12	0.489
36.14	0.489
36.16	0.467
36.18	0.481
36.2	0.475
36.22	0.506
36.24	0.501
36.26	0.506
36.28	0.495
36.3	0.525
36.32	0.489
36.34	0.499
36.36	0.486
36.38	0.456
36.4	0.454
36.42	0.497
36.44	0.465
36.46	0.458
36.48	0.472
36.5	0.495
36.52	0.482
36.54	0.476
36.56	0.449
36.58	0.454
36.6	0.484
36.62	0.462
36.64	0.456
36.66	0.433
36.68	0.424
36.7	0.445
36.72	0.448
36.74	0.417
36.76	0.427
36.78	0.417
36.8	0.447
36.82	0.4
36.84	0.435
36.86	0.425
36.88	0.439
36.9	0.433
36.92	0.452
36.94	0.456
36.96	0.471
36.98	0.459
37	0.462
37.02	0.472
37.04	0.509
37.06	0.441
37.08	0.47
37.1	0.464
37.12	0.459
37.14	0.464
37.16	0.473
37.18	0.452
37.2	0.441
37.22	0.469
37.24	0.472
37.26	0.446
37.28	0.479
37.3	0.479
37.32	0.486
37.34	0.476
37.36	0.464
37.38	0.462
37.4	0.455
37.42	0.461
37.44	0.472
37.46	0.475
37.48	0.443
37.5	0.463
37.52	0.482
37.54	0.501
37.56	0.503
37.58	0.48
37.6	0.508
37.62	0.473
37.64	0.499
37.66	0.493
37.68	0.476
37.7	0.492
37.72	0.457
37.74	0.481
37.76	0.49
37.78	0.488
37.8	0.484
37.82	0.486
37.84	0.493
37.86	0.487
37.88	0.459
37.9	0.452
37.92	0.49
37.94	0.49
37.96	0.478
37.98	0.479
38	0.491
38.02	0.496
38.04	0.491
38.06	0.475
38.08	0.46
38.1	0.45
38.12	0.486
38.14	0.464
38.16	0.465
38.18	0.44
38.2	0.491
38.22	0.489
38.24	0.456
38.26	0.508
38.28	0.538
38.3	0.601
38.32	0.51
38.34	0.498
38.36	0.469
38.38	0.451
38.4	0.482
38.42	0.492
38.44	0.497
38.46	0.497
38.48	0.475
38.5	0.505
38.52	0.483
38.54	0.493
38.56	0.465
38.58	0.467
38.6	0.495
38.62	0.483
38.64	0.485
38.66	0.477
38.68	0.48
38.7	0.484
38.72	0.461
38.74	0.447
38.76	0.473
38.78	0.502
38.8	0.503
38.82	0.49
38.84	0.46
38.86	0.462
38.88	0.455
38.9	0.459
38.92	0.457
38.94	0.451
38.96	0.499
38.98	0.479
39	0.499
39.02	0.472
39.04	0.461
39.06	0.48
39.08	0.487
39.1	0.443
39.12	0.485
39.14	0.486
39.16	0.488
39.18	0.505
39.2	0.52
39.22	0.511
39.24	0.536
39.26	0.53
39.28	0.545
39.3	0.502
39.32	0.49
39.34	0.493
39.36	0.522
39.38	0.496
39.4	0.601
39.42	0.539
39.44	0.503
39.46	0.498
39.48	0.494
39.5	0.527
39.52	0.528
39.54	0.513
39.56	0.503
39.58	0.505
39.6	0.532
39.62	0.486
39.64	0.503
39.66	0.514
39.68	0.511
39.7	0.499
39.72	0.526
39.74	0.513
39.76	0.527
39.78	0.52
39.8	0.515
39.82	0.44
39.84	0.5
39.86	0.482
39.88	0.493
39.9	0.503
39.92	0.488
39.94	0.499
39.96	0.524
[truncated: 12,232 more rows]

## Sheet: 4B
Reaction Coordinate(Å)	PMF(kJ/mol)
0.26909	0
0.27852	-1.45909
0.28795	-2.8998
0.29737	-6.36014
0.3068	-8.59205
0.31623	-10.7733
0.32566	-12.6205
0.33509	-14.263
0.34452	-15.7346
0.35394	-17.21
0.36337	-18.4865
0.3728	-19.4549
0.38223	-20.0384
0.39166	-20.2863
0.40109	-20.2219
0.41051	-20.0127
0.41994	-19.84
0.42937	-19.884
0.4388	-20.3229
0.44823	-21.0346
0.45766	-21.5968
0.46708	-21.8547
0.47651	-21.7209
0.48594	-21.2672
0.49537	-20.5326
0.5048	-19.6386
0.51423	-18.7022
0.52365	-17.7652
0.53308	-16.8413
0.54251	-15.9399
0.55194	-15.2778
0.56137	-14.7713
0.5708	-14.5394
0.58023	-14.4374
0.58965	-14.4974
0.59908	-14.6688
0.60851	-14.843
0.61794	-14.974
0.62737	-15.1007
0.6368	-15.1099
0.64622	-15.0376
0.65565	-14.8835
0.66508	-14.6695
0.67451	-14.4268
0.68394	-14.1825
0.69337	-14.0139
0.70279	-13.8388
0.71222	-13.6759
0.72165	-13.5042
0.73108	-13.2587
0.74051	-13.0338
0.74994	-12.8194
0.75936	-12.5958
0.76879	-12.4639
0.77822	-12.4423
0.78765	-12.5015
0.79708	-12.5663
0.80651	-12.6162
0.81594	-12.6114
0.82536	-12.5225
0.83479	-12.3216
0.84422	-12.0384
0.85365	-11.6555
0.86308	-11.2227
0.87251	-10.7804
0.88193	-10.3209
0.89136	-9.88813
0.90079	-9.48295
0.91022	-9.07062
0.91965	-8.67607
0.92908	-8.32754
0.9385	-7.98818
0.94793	-7.67136
0.95736	-7.4576
0.96679	-7.34279
0.97622	-7.29012
0.98565	-7.26506
0.99507	-7.36133
1.0045	-7.35786
1.01393	-7.43426
1.02336	-7.53555
1.03279	-7.54848
1.04222	-7.60078
1.05164	-7.59379
1.06107	-7.62877
1.0705	-7.6727
1.07993	-7.69676
1.08936	-7.76517
1.09879	-7.86337
1.10822	-7.95374
1.11764	-8.12483
1.12707	-8.2988
1.1365	-8.51795
1.14593	-8.75987
1.15536	-9.00388
1.16479	-9.19873
1.17421	-9.38588
1.18364	-9.52341
1.19307	-9.62132
1.2025	-9.68525
1.21193	-9.72383
1.22136	-9.74064
1.23078	-9.81236
1.24021	-9.89474
1.24964	-10.0134
1.25907	-10.1219
1.2685	-10.3102
1.27793	-10.4522
1.28736	-10.6003
1.29678	-10.7348
1.30621	-10.8486
1.31564	-10.9394
1.32507	-10.9933
1.3345	-11.0064
1.34393	-11.0371
1.35335	-11.0978
1.36278	-11.1054
1.37221	-11.1216
1.38164	-11.128
1.39107	-11.1258
1.4005	-11.1255
1.40992	-11.1306
1.41935	-11.1563
1.42878	-11.2147
1.43821	-11.3168
1.44764	-11.4455
1.45707	-11.5857
1.46649	-11.7038
1.47592	-11.8519
1.48535	-11.9587
1.49478	-12.0029
1.50421	-12.1033
1.51364	-12.1425
1.52306	-12.2875
1.53249	-12.5787
1.54192	-12.9246
1.55135	-13.3847
1.56078	-13.8775
1.57021	-14.4008
1.57963	-14.9302
1.58906	-15.4126
1.59849	-15.7622
1.60792	-16.0744
1.61735	-16.2787
1.62678	-16.3839
1.6362	-16.4221
1.64563	-16.3655
1.65506	-16.2962
1.66449	-16.1353
1.67392	-15.9459
1.68335	-15.6727
1.69278	-15.3591
1.7022	-14.9547
1.71163	-14.5947
1.72106	-14.2092
1.73049	-13.8703
1.73992	-13.6669
1.74935	-13.5572
1.75877	-13.4812
1.7682	-13.4589
1.77763	-13.4062
1.78706	-13.3685
1.79649	-13.2688
1.80592	-13.1527
1.81535	-12.9781
1.82477	-12.8509
1.8342	-12.628
1.84363	-12.47
1.85306	-12.3098
1.86249	-12.1557
1.87192	-12.0288
1.88134	-11.9131
1.89077	-11.8383
1.9002	-11.7453
1.90963	-11.6478
1.91906	-11.5519
1.92849	-11.5503
1.93791	-11.5053
1.94734	-11.5318
1.95677	-11.4919
1.9662	-11.3499
1.97563	-11.5862
1.98506	-11.4659
1.99448	-11.3446
2.00391	-11.7393
2.01334	-11.7077
2.02277	-11.6293
2.0322	-11.4863
2.04163	-11.4314
2.05105	-13.4101
2.06048	-13.1618
2.06991	-14.5187
2.07934	-15.501
2.08877	-16.2386
2.0982	-16.3131
2.10763	-18.1561
2.11705	-20.0555
2.12648	-22.0155
2.13591	-22.3239

## Sheet: 6A
	Specific activity	error	parallel1	parallel2	parallel3
Phe
(F)	0.06714	0.00331	0.0636	0.06625	0.07155
Asn
(N)	0.0689	0.00216	0.07155	0.0689	0.06625
Glu
(E)	0.06979	0.0123	0.0742	0.053	0.08215
Arg
(R)	0.07285	0.0074	0.08039	0.0628	0.07536
Lys
(K)	0.07509	0.00696	0.0689	0.07155	0.0848
His
(H)	0.07787	0.00205	0.07787	0.07536	0.08039
Met
(M)	0.07862	0.0025	0.07685	0.07685	0.08215
Ser
(S)	0.08039	0.00379	0.08307	0.07503	0.08307
Leu
(L)	0.08039	0.00203	0.08182	0.07751	0.08182
Asp
(D)	0.08613	0	0.08613	0.08613	0.08613
Trp
(W)	0.08756	0.00537	0.09474	0.08182	0.08613
Gly
(G)	0.09289	0.00334	0.09378	0.08842	0.09646
Ile
(I)	0.09905	0.00352	0.09905	0.09474	0.10335
Cys
(C)	0.10182	0.00789	0.10986	0.0911	0.1045
Thr
(T)	0.11974	0.00627	0.11807	0.11304	0.12811
Val
(V)	0.12142	0.0072	0.13063	0.12058	0.11304
Pro
(P)	0.14235	0.00829	0.14068	0.13314	0.15324

## Sheet: 6B
Times(ns)	Specific activity	error	parallel1	parallel2	parallel3
380	0.06272	0.00545	0.0636	0.05565	0.0689
280	0.08039	0.00379	0.08307	0.07503	0.08307
180	0.12142	0.0072	0.13063	0.12058	0.11304
130	0.14235	0.00892	0.14068	0.13314	0.15324
